# Supplementary material for: Identification and Validation of Toxoplasma gondii Mitoribosomal Large Subunit Components
Source: Microorganisms. 2022 Apr 21;10(5):863. doi: 10.3390/microorganisms10050863 (PMC9145746; doi:10.3390/microorganisms10050863)
Supplement: Supplementary file 1 [file microorganisms-10-00863-s001.zip]

Archive with 6 entries (6 files):
- Figure S3.pdf
- Figures S1 and S2.pdf
- Table S1.xlsx
- Table S2.xlsx
- Table S3.xlsx
- Table S4.xlsx
