# Supplementary material for: Identification and Validation of Toxoplasma gondii Mitoribosomal Large Subunit Components
Source: Microorganisms. 2022 Apr 21;10(5):863. doi: 10.3390/microorganisms10050863 (PMC9145746; doi:10.3390/microorganisms10050863)
Supplement: Supplementary file 1 [file microorganisms-10-00863-s001.zip › Table S1.xlsx]

## Sheet: Sheet1
Table S1. A list of primers used in this study along with explanations about their purpose
Experiment	Gene	Details	Primer sequence (5'-3')
Promoter Replacement via CRISPR/Cas9	TGME49_226280	Forward Repair Cassette with Homology Sequence	TGTCGCTTGGAATTTTGGCGGAAGTCAGAAAGTGAAGATGCACCAGCAAGAAGCTTCGCCAGGCTGTAAATCC
		Reverse Repair Cassette with Homology Sequence	CGGCCCACCAGCCGCAGGTACTTCCCCCACAAGTTAAGATTCTTCGGCATTGGTTGAAGACAGACGAAAGCAGTTG
		gRNA Primer Forward	AAGTTTGCCGAAGAATCTTAACTTGG
		gRNA Primer Reverse	AAAACCAAGTTAAGATTCTTCGGCAA
		PCR verification Primer Forward	TGACATGAGACTAGGCTTGG
		PCR verification Primer Reverse	TTCGTCATGGTACAACCCG
	TGME49_222180	Forward Repair Cassette with Homology Sequence	TGCAGAGAAACTGCATAGTGTCACTCGTGTTCAGTCCTCTTTGTCCAACTAAGCTTCGCCAGGCTGTAAATCC
		Reverse Repair Cassette with Homology Sequence	GCTAGCAAGCCCCTCAAATCGAGGACGGGAGCGCGAAACCGCCAGTGCATTGGTTGAAGACAGACGAAAGCAGTTG
		gRNA Primer Forward	AAGTTCGAAACCGCCAGTGCATAGTG
		gRNA Primer Reverse	AAAACACTATGCACTGGCGGTTTCGA
		PCR verification Primer Forward	TGCAAATCGCGCTGCAGAG
		PCR verification Primer Reverse	TCCCCGAGAAAGACAAGAG
	TGME49_320005	Forward Repair Cassette with Homology Sequence	AACTCTTTCTCTCCAGTCTTCCCTGTGTCTTTCGAGAAAACGCGGAAAACAAGCTTCGCCAGGCTGTAAATCC
		Reverse Repair Cassette with Homology Sequence	CTCAGCACAGAAAGATACGGGGGGGACCTTCCGATCGGCGAGAGTGCCATTGGTTGAAGACAGACGAAAGCAGTTG
		gRNA Primer Forward	AAGTTTGGCACTCTCGCCGATCGGAG
		gRNA Primer Reverse	AAAACTCCGATCGGCGAGAGTGCCAA
		PCR verification Primer Forward	TCGTGAGTCGCGAAACTC
		PCR verification Primer Reverse	AGATTGAGAGAGGGTCAGC
HA Tagging via CRISPR/Cas9	TGME49_226280	Forward Repair Cassette with Homology Sequence	CGGTACGGCGGAGAAGCAAAACACACAAGTACCGGGAAAACCGTGCCTTTCCTAGGTACCCGTACGACG
		Reverse Repair Cassette with Homology Sequence	ATTTTTCGTACACTGAGAAATGTCGCACAAAAGGGATTCCCCTGGCAACAGCGGCCGCTCTAGAACTAG
		gRNA Primer Forward	AAGTTTCGCACAAAAGGGATTCCCCG
		gRNA Primer Reverse	AAAACGGGGAATCCCTTTTGTGCGAA
		PCR verification Primer Forward	TCCAGTGAACCCTTGGGCTATAC
		PCR verification Primer Reverse	AAGTTCGCCCACACGCATCAAG
	TGME49_222180	Forward Repair Cassette with Homology Sequence	CGCATCGCAGTCGCATGGGCAAATACAAACCGCAGGTGGCACGAAACGGACCTAGGTACCCGTACGACG
		Reverse Repair Cassette with Homology Sequence	TATGTACATCCATTTCGTGAGACACACTCCGGCTGGCCCTCTGACCGCTTGCGGCCGCTCTAGAACTAG
		gRNA Primer Forward	AAGTTAAACCGCAGGTGGCACGAAAG
		gRNA Primer Reverse	AAAACTTTCGTGCCACCTGCGGTTTA
		PCR verification Primer Forward	CACCTGTATCCATTTCTTGTAGG
		PCR verification Primer Reverse	TAAGGCAACAGTCTGCAAATACAC
	TGME49_320005	Forward Repair Cassette with Homology Sequence	GAAATCCGAACATCCGGAAGATCCGTCGGTCTCTTCCTTCCTATTTCGGCCCTAGGTACCCGTACGACG
		Reverse Repair Cassette with Homology Sequence	ACAAGAACCACACCGTCTCCACGCTTCTTCCGGTGCTCTTCAGCTTTCTCGCGGCCGCTCTAGAACTAG
		gRNA Primer Forward	AAGTTAGCTTTCTCTCAGCCGAAATG
		gRNA Primer Reverse	AAAACATTTCGGCTGAGAGAAAGCTA
		PCR verification Primer Forward	GCCTATGTATGGTGAGTTCGG
		PCR verification Primer Reverse	CTCGAACGCTCCTCAATCC
	TGME49_216010	Forward Repair Cassette with Homology Sequence	CAATGCAGGCTCTCAGACAGATGATGACGAAATACAACCGCGACTTTAGGCCTAGGTACCCGTACGACG
		Reverse Repair Cassette with Homology Sequence	CCGCAACAGCCAATTGCATTCTCAGCATGAATCTCGCGGGAGTTCCTTCGGCGGCCGCTCTAGAACTAG
		gRNA Primer Forward	AAGTTACCGCGACTTTAGGTAGCGAG
		gRNA Primer Reverse	AAAACTCGCTACCTAAAGTCGCGGTA
		PCR verification Primer Forward	CCATGAGAACTCGTTTCCTG
		PCR verification Primer Reverse	TCCTGTCACTGCTGAAGAG
qRT-PCRs	TGME49_226280	mRNA Expression Forward	AGACGAAAAATCAAGCCAAACG
	TGME49_226280	mRNA Expression Reverse	CAGGATGTAGGCGTCGAACC
	TGME49_320005	mRNA Expression Forward	GGAGAAAAGGAGAACCTCACCC
	TGME49_320005	mRNA Expression Reverse	AAGTCGCAGAATGTGGCTCG
	TGME49_216010	mRNA Expression Forward	CGACTACCAAAGGGACGTGG
	TGME49_216010	mRNA Expression Reverse	TCTCAGCATGAATCTCGCGG
	TGME49_222180	mRNA Expression Forward	TCCGATACTGGGTGTGGACT
	TGME49_222180	mRNA Expression Reverse	CAGCGTGGATGTCGTGGATA
	TGME49_203620	mRNA Expression Forward	AACCAAGCGCATGTTTACGT
	TGME49_203620	mRNA Expression Reverse	AGTCGAACCGTTCACTCCTT
	Actin mRNA Forward	mRNA Expression Forward	GGGACGACATGGAGAAAATC
	Actin mRNA Reverse	mRNA Expression Reverse	AGAAAGAACGGCCTGGATAG
	SSU rRNA Forward	rRNA presence	AAGGTGCTCAGGGTCTTACCG
	SSU rRNA Reverse	rRNA presence	AGGTAGCAAAATTCCTTGTCG
