# Supplementary material for: Identification and Validation of Toxoplasma gondii Mitoribosomal Large Subunit Components
Source: Microorganisms. 2022 Apr 21;10(5):863. doi: 10.3390/microorganisms10050863 (PMC9145746; doi:10.3390/microorganisms10050863)
Supplement: Supplementary file 1 [file microorganisms-10-00863-s001.zip › Table S4.xlsx]

## Sheet: Mito_LOPIT
Accession	Description	markers	tagm.map.allocation	tagm.map.probability	tagm.map.outlier	tagm.map.loc.prob	tagm.map.allocation.pred
TGME49_261950	ATP synthase beta subunit ATP-B	mitochondrion - membranes	mitochondrion - membranes	1	0	1	mitochondrion - membranes
TGME49_204400	ATPase synthase subunit alpha, putative	mitochondrion - membranes	mitochondrion - membranes	1	0	1	mitochondrion - membranes
TGME49_288830	NADH dehydrogenase (NDH2-II)	mitochondrion - membranes	mitochondrion - membranes	1	0	1	mitochondrion - membranes
TGME49_320220	ubiquinol cytochrome c oxidoreductase, putative	mitochondrion - membranes	mitochondrion - membranes	1	0	1	mitochondrion - membranes
TGME49_231910	ATP synthase F1 gamma subunit	mitochondrion - membranes	mitochondrion - membranes	1	0	1	mitochondrion - membranes
TGME49_218280	eukaryotic porin, putative	mitochondrion - membranes	mitochondrion - membranes	1	0	1	mitochondrion - membranes
TGME49_209150	non-proton pumping type-II NADH dehydrogenase I	mitochondrion - membranes	mitochondrion - membranes	1	0	1	mitochondrion - membranes
TGME49_209260	cytochrome c oxidase subunit, putative	mitochondrion - membranes	mitochondrion - membranes	1	0	1	mitochondrion - membranes
TGME49_274060	2-oxoglutarate/malate translocase OMT	mitochondrion - membranes	mitochondrion - membranes	1	0	1	mitochondrion - membranes
TGME49_210790	dihydroorotate dehydrogenase reveal, putative	mitochondrion - membranes	mitochondrion - membranes	1	0	1	mitochondrion - membranes
TGME49_263730	FAD-dependent glycerol-3-phosphate dehydrogenase	mitochondrion - membranes	mitochondrion - membranes	1	0	1	mitochondrion - membranes
TGME49_288750	ubiquinol-cytochrome c reductase	mitochondrion - membranes	mitochondrion - membranes	1	0	1	mitochondrion - membranes
TGME49_226000	ATP synthase, putative	mitochondrion - membranes	mitochondrion - membranes	1	0	1	mitochondrion - membranes
TGME49_246540	cytochrome c1, heme protein	mitochondrion - membranes	mitochondrion - membranes	1	0	1	mitochondrion - membranes
TGME49_215280	succinate dehydrogenase [ubiquinone] iron-sulfur protein	mitochondrion - membranes	mitochondrion - membranes	1	0	1	mitochondrion - membranes
TGME49_205570	hypothetical protein	mitochondrion - membranes	mitochondrion - membranes	1	0	1	mitochondrion - membranes
TGME49_316140	hypothetical protein	mitochondrion - membranes	mitochondrion - membranes	1	0	1	mitochondrion - membranes
TGME49_272490	protoporphyrinogen oxidase	mitochondrion - membranes	mitochondrion - membranes	1	0	1	mitochondrion - membranes
TGME49_284540	ATP synthase F1, delta subunit protein	mitochondrion - membranes	mitochondrion - membranes	1	0	1	mitochondrion - membranes
TGME49_320140	ubiquinol-cytochrome c reductase hinge protein, putative	mitochondrion - membranes	mitochondrion - membranes	1	0	1	mitochondrion - membranes
TGME49_267700	hypothetical protein	mitochondrion - membranes	mitochondrion - membranes	1	0	1	mitochondrion - membranes
TGME49_283590	NLI interacting factor family phosphatase	mitochondrion - membranes	mitochondrion - membranes	1	0	1	mitochondrion - membranes
TGME49_226590	cytochrome C oxidase subunit IIa, putative	mitochondrion - membranes	mitochondrion - membranes	1	0	1	mitochondrion - membranes
TGME49_314820	atp synthase F1, epsilon subunit, putative	mitochondrion - membranes	mitochondrion - membranes	1	0	1	mitochondrion - membranes
TGME49_258650	protoheme ferro-lyase, putative	mitochondrion - membranes	mitochondrion - membranes	1	0	1	mitochondrion - membranes
TGME49_312220	mitochondrial inner membrane translocase subunit TIM17, putative	mitochondrion - membranes	mitochondrion - membranes	1	0	1	mitochondrion - membranes
TGME49_209720	hypothetical protein	mitochondrion - membranes	mitochondrion - membranes	1	0	1	mitochondrion - membranes
TGME49_249910	mitochondria-associated granulocyte macrophage CSF signaling molecule, putative	mitochondrion - membranes	mitochondrion - membranes	1	0	1	mitochondrion - membranes
TGME49_305480	elongator complex protein ELP3	mitochondrion - membranes	mitochondrion - membranes	1	0	1	mitochondrion - membranes
TGME49_214150	mitochondrial inner membrane translocase subunit TIM17, putative	mitochondrion - membranes	mitochondrion - membranes	1	0	1	mitochondrion - membranes
TGME49_248950	carrier superfamily protein	mitochondrion - membranes	mitochondrion - membranes	1	0	1	mitochondrion - membranes
TGME49_202810	TIM14	mitochondrion - membranes	mitochondrion - membranes	1	0	1	mitochondrion - membranes
TGME49_235880	brain protein 44 family protein	mitochondrion - membranes	mitochondrion - membranes	1	0	1	mitochondrion - membranes
TGME49_204370	WD-40 repeat protein	mitochondrion - membranes	mitochondrion - membranes	1	0	1	mitochondrion - membranes
TGME49_228180	cytochrome C oxidase assembly factor COX15, putative	mitochondrion - membranes	mitochondrion - membranes	1	0	1	mitochondrion - membranes
TGME49_225555	hypothetical protein	mitochondrion - membranes	mitochondrion - membranes	1	0	1	mitochondrion - membranes
TGME49_249900	adenine nucleotide translocator, putative	unknown	mitochondrion - membranes	1	2.36e-12	1	mitochondrion - membranes
TGME49_236210	peptidase M16 family potein, putative	unknown	mitochondrion - membranes	1	8.65e-13	1	mitochondrion - membranes
TGME49_263300	eukaryotic porin protein	unknown	mitochondrion - membranes	1	1.17e-10	1	mitochondrion - membranes
TGME49_202630	ATP-dependent metallopeptidase HflB subfamily protein	unknown	mitochondrion - membranes	1	2.84e-11	1	mitochondrion - membranes
TGME49_234420	ATPase, AAA family protein	unknown	mitochondrion - membranes	1	1.01e-13	1	mitochondrion - membranes
TGME49_268830	hypothetical protein	unknown	mitochondrion - membranes	1	3.76e-14	1	mitochondrion - membranes
TGME49_231410	hypothetical protein	unknown	mitochondrion - membranes	1	3.01e-14	1	mitochondrion - membranes
TGME49_315770	cytochrome p450 superfamily protein	unknown	mitochondrion - membranes	1	7.24e-10	1	mitochondrion - membranes
TGME49_202680	peptidase M16, alpha subunit, putative	unknown	mitochondrion - membranes	1	2.86e-13	1	mitochondrion - membranes
TGME49_278990	phosphate carrier, putative	unknown	mitochondrion - membranes	1	5.88e-13	1	mitochondrion - membranes
TGME49_297810	hypothetical protein	unknown	mitochondrion - membranes	1	1.93e-14	1	mitochondrion - membranes
TGME49_213670	hypothetical protein	unknown	mitochondrion - membranes	1	1.64e-13	1	mitochondrion - membranes
TGME49_223040	hypothetical protein	unknown	mitochondrion - membranes	1	3.01e-15	1	mitochondrion - membranes
TGME49_222910	phosphoglycerate mutase	unknown	mitochondrion - membranes	1	2.47e-11	1	mitochondrion - membranes
TGME49_233100	SPFH domain / Band 7 family protein	unknown	mitochondrion - membranes	1	2.74e-14	1	mitochondrion - membranes
TGME49_306650	hypothetical protein	unknown	mitochondrion - membranes	1	3.53e-14	1	mitochondrion - membranes
TGME49_258060	myosin heavy chain, putative	unknown	mitochondrion - membranes	1	3.01e-14	1	mitochondrion - membranes
TGME49_239610	hypothetical protein	unknown	mitochondrion - membranes	1	2.99e-11	1	mitochondrion - membranes
TGME49_243950	prohibitin, putative	unknown	mitochondrion - membranes	1	2.5e-13	1	mitochondrion - membranes
TGME49_313970	Phytanoyl-CoA dioxygenase (PhyH) superfamily protein	unknown	mitochondrion - membranes	1	1.36e-10	1	mitochondrion - membranes
TGME49_293390	cytochrome C-type heme lyase, putative	unknown	mitochondrion - membranes	1	1.57e-11	1	mitochondrion - membranes
TGME49_306670	hypothetical protein	unknown	mitochondrion - membranes	1	3.86e-13	1	mitochondrion - membranes
TGME49_300020	ATP-dependent metallopeptidase HflB subfamily protein	unknown	mitochondrion - membranes	1	1.62e-11	1	mitochondrion - membranes
TGME49_209680	hypothetical protein	unknown	mitochondrion - membranes	1	7.7e-12	1	mitochondrion - membranes
TGME49_297160	hypothetical protein	unknown	mitochondrion - membranes	1	3.71e-12	1	mitochondrion - membranes
TGME49_233890	hypothetical protein	unknown	mitochondrion - membranes	1	3.63e-11	1	mitochondrion - membranes
TGME49_225550	phosphatidylserine decarboxylase	unknown	mitochondrion - membranes	1	6.49e-11	1	mitochondrion - membranes
TGME49_263280	hypothetical protein	unknown	mitochondrion - membranes	1	5.21e-11	1	mitochondrion - membranes
TGME49_264040	hypothetical protein	unknown	mitochondrion - membranes	1	3.61e-14	1	mitochondrion - membranes
TGME49_285510	hypothetical protein	unknown	mitochondrion - membranes	1	4.16e-10	1	mitochondrion - membranes
TGME49_229920	hypothetical protein	unknown	mitochondrion - membranes	1	6.92e-13	1	mitochondrion - membranes
TGME49_293350	mitochondrial carrier superfamily protein	unknown	mitochondrion - membranes	1	7.22e-12	1	mitochondrion - membranes
TGME49_278720	hypothetical protein	unknown	mitochondrion - membranes	1	1.51e-11	1	mitochondrion - membranes
TGME49_214930	hypothetical protein	unknown	mitochondrion - membranes	1	3.89e-13	1	mitochondrion - membranes
TGME49_208790	MC family transporter, putative	unknown	mitochondrion - membranes	1	8.02e-12	1	mitochondrion - membranes
TGME49_215350	hypothetical protein	unknown	mitochondrion - membranes	1	2.88e-09	1	mitochondrion - membranes
TGME49_270800	GAF domain-containing protein	unknown	mitochondrion - membranes	1	4e-09	1	mitochondrion - membranes
TGME49_221510	hypothetical protein	unknown	mitochondrion - membranes	1	5.36e-13	1	mitochondrion - membranes
TGME49_260180	hypothetical protein	unknown	mitochondrion - membranes	1	5.93e-12	1	mitochondrion - membranes
TGME49_263080	hypothetical protein	unknown	mitochondrion - membranes	1	8.34e-13	1	mitochondrion - membranes
TGME49_262640	Cg8 family protein	unknown	mitochondrion - membranes	1	3.1e-14	1	mitochondrion - membranes
TGME49_313070	hypothetical protein	unknown	mitochondrion - membranes	1	2.32e-12	1	mitochondrion - membranes
TGME49_290030	hypothetical protein	unknown	mitochondrion - membranes	1	1.48e-13	1	mitochondrion - membranes
TGME49_247770	hypothetical protein	unknown	mitochondrion - membranes	1	1.17e-11	1	mitochondrion - membranes
TGME49_201800	hypothetical protein	unknown	mitochondrion - membranes	1	7.06e-14	1	mitochondrion - membranes
TGME49_257440	SCO1/SenC protein	unknown	mitochondrion - membranes	1	1.19e-12	1	mitochondrion - membranes
TGME49_218940	hypothetical protein	unknown	mitochondrion - membranes	1	6.1e-14	1	mitochondrion - membranes
TGME49_282180	hypothetical protein	unknown	mitochondrion - membranes	1	3.45e-14	1	mitochondrion - membranes
TGME49_286650	hypothetical protein	unknown	mitochondrion - membranes	1	1.54e-13	1	mitochondrion - membranes
TGME49_235730	hypothetical protein	unknown	mitochondrion - membranes	1	1.18e-12	1	mitochondrion - membranes
TGME49_214530	DnaJ domain-containing protein	unknown	mitochondrion - membranes	1	6.04e-12	1	mitochondrion - membranes
TGME49_242460	mitochondrial carrier superfamily protein	unknown	mitochondrion - membranes	1	1.89e-10	1	mitochondrion - membranes
TGME49_230910	hypothetical protein	unknown	mitochondrion - membranes	1	3.5e-12	1	mitochondrion - membranes
TGME49_245450	hypothetical protein	unknown	mitochondrion - membranes	1	5.32e-14	1	mitochondrion - membranes
TGME49_295690	ubiquinone/menaquinone biosynthesis methyltransferase subfamily protein	unknown	mitochondrion - membranes	1	4.43e-10	1	mitochondrion - membranes
TGME49_254030	zinc finger CDGSH-type domain-containing protein	unknown	mitochondrion - membranes	1	9.28e-14	1	mitochondrion - membranes
TGME49_314042	cytochrome c1 heme lyase, putative	unknown	mitochondrion - membranes	1	1.28e-11	1	mitochondrion - membranes
TGME49_263630	hypothetical protein	unknown	mitochondrion - membranes	1	7.8e-12	1	mitochondrion - membranes
TGME49_243490	BCS1 family isoform 9, putative	unknown	mitochondrion - membranes	1	4.07e-09	1	mitochondrion - membranes
TGME49_263990	hypothetical protein	unknown	mitochondrion - membranes	1	6.31e-15	1	mitochondrion - membranes
TGME49_288710	hypothetical protein	unknown	mitochondrion - membranes	1	7.01e-10	1	mitochondrion - membranes
TGME49_257110	hypothetical protein	unknown	mitochondrion - membranes	1	1.87e-10	1	mitochondrion - membranes
TGME49_227910	hypothetical protein	unknown	mitochondrion - membranes	1	1.03e-12	1	mitochondrion - membranes
TGME49_201880	hypothetical protein	unknown	mitochondrion - membranes	1	3.74e-13	1	mitochondrion - membranes
TGME49_320015	hypothetical protein	unknown	mitochondrion - membranes	1	9.36e-13	1	mitochondrion - membranes
TGME49_252630	hypothetical protein	unknown	mitochondrion - membranes	1	7.8e-10	1	mitochondrion - membranes
TGME49_249702	MC family transporter, putative	unknown	mitochondrion - membranes	1	4.7e-11	1	mitochondrion - membranes
TGME49_270360	hypothetical protein	unknown	mitochondrion - membranes	1	3.84e-14	1	mitochondrion - membranes
TGME49_208440	hypothetical protein	unknown	mitochondrion - membranes	1	3.59e-14	1	mitochondrion - membranes
TGME49_207170	hypothetical protein	unknown	mitochondrion - membranes	1	1.01e-13	1	mitochondrion - membranes
TGME49_247410	hypothetical protein	unknown	mitochondrion - membranes	1	1.79e-14	1	mitochondrion - membranes
TGME49_216660	hypothetical protein	unknown	mitochondrion - membranes	1	4.01e-10	1	mitochondrion - membranes
TGME49_259610	hypothetical protein	unknown	mitochondrion - membranes	1	6.18e-11	1	mitochondrion - membranes
TGME49_310180	hypothetical protein	unknown	mitochondrion - membranes	1	2.22e-09	1	mitochondrion - membranes
TGME49_260990	hypothetical protein	unknown	mitochondrion - membranes	1	3.02e-11	1	mitochondrion - membranes
TGME49_225730	membrane protein, putative	unknown	mitochondrion - membranes	1	1.18e-13	1	mitochondrion - membranes
TGME49_269000	ABC transporter family protein	unknown	mitochondrion - membranes	1	3.14e-12	1	mitochondrion - membranes
TGME49_315930	integral membrane protein, DUF56 family protein, putative	unknown	mitochondrion - membranes	1	6.59e-15	1	mitochondrion - membranes
TGME49_211695	hypothetical protein	unknown	mitochondrion - membranes	1	2.06e-09	1	mitochondrion - membranes
TGME49_215610	hypothetical protein	unknown	mitochondrion - membranes	1	3.87e-14	1	mitochondrion - membranes
TGME49_278740	diaminopimelate decarboxylase	unknown	mitochondrion - membranes	1	2.31e-09	1	mitochondrion - membranes
TGME49_236510	hypothetical protein	unknown	mitochondrion - membranes	1	9.46e-10	1	mitochondrion - membranes
TGME49_265370	hypothetical protein	unknown	mitochondrion - membranes	1	7.88e-13	1	mitochondrion - membranes
TGME49_206480	hypothetical protein	unknown	mitochondrion - membranes	1	5.63e-14	1	mitochondrion - membranes
TGME49_255440	hypothetical protein	unknown	mitochondrion - membranes	1	2.49e-12	1	mitochondrion - membranes
TGME49_221850	prohibitin family protein, putative	unknown	mitochondrion - membranes	1	3.84e-11	1	mitochondrion - membranes
TGME49_312470	hypothetical protein	unknown	mitochondrion - membranes	1	6.06e-12	1	mitochondrion - membranes
TGME49_286530	hypothetical protein	unknown	mitochondrion - membranes	1	8.45e-13	1	mitochondrion - membranes
TGME49_255670	methyltransferase domain-containing protein	unknown	mitochondrion - membranes	1	4.36e-10	1	mitochondrion - membranes
TGME49_257160	hypothetical protein	unknown	mitochondrion - membranes	1	4.89e-15	1	mitochondrion - membranes
TGME49_226500	hypothetical protein	unknown	mitochondrion - membranes	1	1.86e-09	1	mitochondrion - membranes
TGME49_293400	hypothetical protein	unknown	mitochondrion - membranes	1	2.52e-11	1	mitochondrion - membranes
TGME49_312160	hypothetical protein	unknown	mitochondrion - membranes	1	5.34e-13	1	mitochondrion - membranes
TGME49_248260	hypothetical protein	unknown	mitochondrion - membranes	1	6.38e-14	1	mitochondrion - membranes
TGME49_289960	hypothetical protein	unknown	mitochondrion - membranes	1	1.12e-11	1	mitochondrion - membranes
TGME49_200310	hypothetical protein	unknown	mitochondrion - membranes	1	9.75e-10	1	mitochondrion - membranes
TGME49_236550	hypothetical protein	unknown	mitochondrion - membranes	1	1.24e-10	1	mitochondrion - membranes
TGME49_295035	hypothetical protein	unknown	mitochondrion - membranes	1	3.21e-11	1	mitochondrion - membranes
TGME49_273630	DnaJ domain-containing protein	unknown	mitochondrion - membranes	1	2.99e-09	1	mitochondrion - membranes
TGME49_215430	hypothetical protein	unknown	mitochondrion - membranes	1	1.3e-09	1	mitochondrion - membranes
TGME49_311680	FUN14 family protein	unknown	mitochondrion - membranes	1	2.43e-08	1	mitochondrion - membranes
TGME49_255910	PfMNL-2 CISD1 family iron-sulfur protein, putative	unknown	mitochondrion - membranes	1	5.91e-09	1	mitochondrion - membranes
TGME49_304640	hypothetical protein	unknown	mitochondrion - membranes	1	8.79e-08	1	mitochondrion - membranes
TGME49_277090	carrier superfamily protein	unknown	mitochondrion - membranes	1	3.1e-09	1	mitochondrion - membranes
TGME49_330000	cytochrome b	unknown	mitochondrion - membranes	1	7.97e-08	1	mitochondrion - membranes
TGME49_214910	hypothetical protein	unknown	mitochondrion - membranes	1	1.11e-07	1	mitochondrion - membranes
TGME49_224820	hypothetical protein	unknown	mitochondrion - membranes	1	1.12e-07	1	mitochondrion - membranes
TGME49_288400	LETM1 family protein	unknown	mitochondrion - membranes	1	7.04e-09	1	mitochondrion - membranes
TGME49_249325	hypothetical protein	unknown	mitochondrion - membranes	1	6.43e-08	1	mitochondrion - membranes
TGME49_211060	hypothetical protein	unknown	mitochondrion - membranes	1	1.68e-07	1	mitochondrion - membranes
TGME49_263750	hypothetical protein	unknown	mitochondrion - membranes	1	6.09e-10	1	mitochondrion - membranes
TGME49_273830	hypothetical protein	unknown	mitochondrion - membranes	1	2.19e-07	1	mitochondrion - membranes
TGME49_258860	hypothetical protein	unknown	mitochondrion - membranes	1	2.3e-07	1	mitochondrion - membranes
TGME49_218770	carrier superfamily protein	unknown	mitochondrion - membranes	1	2.57e-07	1	mitochondrion - membranes
TGME49_208710	DNA/RNA non-specific endonuclease	unknown	mitochondrion - membranes	1	8.17e-10	1	mitochondrion - membranes
TGME49_215710	hypothetical protein	unknown	mitochondrion - membranes	1	5.61e-09	1	mitochondrion - membranes
TGME49_202160	ABC1 family protein	unknown	mitochondrion - membranes	1	2.87e-07	1	mitochondrion - membranes
TGME49_203940	ABC1 protein	unknown	mitochondrion - membranes	1	4.95e-07	1	mitochondrion - membranes
TGME49_255400	hypothetical protein	unknown	mitochondrion - membranes	1	4.93e-07	1	mitochondrion - membranes
TGME49_247590	methyltransferase domain-containing protein	unknown	mitochondrion - membranes	1	5.1e-10	1	mitochondrion - membranes
TGME49_242840	membrane protein	unknown	mitochondrion - membranes	1	4.93e-07	1	mitochondrion - membranes
TGME49_244600	hypothetical protein	unknown	mitochondrion - membranes	1	6.4e-07	1	mitochondrion - membranes
TGME49_222210	SPFH domain / Band 7 family protein	unknown	mitochondrion - membranes	1	1.02e-06	1	mitochondrion - membranes
TGME49_311150	hypothetical protein	unknown	mitochondrion - membranes	1	7.58e-09	1	mitochondrion - membranes
TGME49_309940	phospholipase D active site domain-containing protein	unknown	mitochondrion - membranes	1	1.17e-08	1	mitochondrion - membranes
TGME49_216510	thioredoxin, putative	unknown	mitochondrion - membranes	1	7.56e-09	1	mitochondrion - membranes
TGME49_260870	zinc finger cdgsh type protein	unknown	mitochondrion - membranes	1	7.39e-07	1	mitochondrion - membranes
TGME49_248320	carrier superfamily protein	unknown	mitochondrion - membranes	1	1.43e-07	1	mitochondrion - membranes
TGME49_228770	hypothetical protein	unknown	mitochondrion - membranes	1	8.9e-08	1	mitochondrion - membranes
TGME49_309920	hypothetical protein	unknown	mitochondrion - membranes	1	1.8e-07	1	mitochondrion - membranes
TGME49_276900	hypothetical protein	unknown	mitochondrion - membranes	1	2.51e-07	1	mitochondrion - membranes
TGME49_275980	coenzyme q (ubiquinone) biosynthesis protein coq4 protein	unknown	mitochondrion - membranes	1	1.1e-07	1	mitochondrion - membranes
TGME49_214310	hypothetical protein	unknown	mitochondrion - membranes	1	1.19e-06	1	mitochondrion - membranes
TGME49_219630	flavodoxin domain-containing protein	unknown	mitochondrion - membranes	1	1.25e-07	1	mitochondrion - membranes
TGME49_231930	hypothetical protein	unknown	mitochondrion - membranes	1	9.36e-08	1	mitochondrion - membranes
TGME49_280730	cytosolic fe-s cluster assembling factor nbp35, putative	unknown	mitochondrion - membranes	1	1.81e-06	1	mitochondrion - membranes
TGME49_258625	peptidyl-prolyl cis-trans isomerase, FKBP-type domain-containing protein	unknown	mitochondrion - membranes	1	2.42e-06	1	mitochondrion - membranes
TGME49_212100	ThiF family protein	unknown	mitochondrion - membranes	1	1.84e-05	1	mitochondrion - membranes
TGME49_298030	Ubiquinol-cytochrome c chaperone, putative	unknown	mitochondrion - membranes	1	2.76e-08	1	mitochondrion - membranes
TGME49_232540	FAD binding domain-containing protein	unknown	mitochondrion - membranes	1	9.14e-10	1	mitochondrion - membranes
TGME49_209020	hypothetical protein	unknown	mitochondrion - membranes	1	1.63e-07	1	mitochondrion - membranes
TGME49_236160	hypothetical protein	unknown	mitochondrion - membranes	1	0.000147	1	mitochondrion - membranes
TGME49_263323	tetratricopeptide repeat protein 11, putative	unknown	mitochondrion - membranes	1	0.000239	0.999	mitochondrion - membranes
TGME49_273640	hypothetical protein	unknown	mitochondrion - membranes	0.999	1e-05	0.999	mitochondrion - membranes
TGME49_254250	PRELI family protein	unknown	mitochondrion - membranes	0.999	3.09e-06	0.999	mitochondrion - membranes
TGME49_249320	flavodoxin domain-containing protein	unknown	mitochondrion - membranes	0.999	1.5e-06	0.999	mitochondrion - membranes
TGME49_319920	2-oxo acid dehydrogenases acyltransferase (catalytic domain) domain-containing protein	unknown	mitochondrion - membranes	0.999	0.000608	0.999	mitochondrion - membranes
TGME49_310350	PGAP1 family protein	unknown	mitochondrion - membranes	0.993	4.53e-06	0.993	mitochondrion - membranes
TGME49_270090	hypothetical protein	unknown	mitochondrion - membranes	0.988	1.83e-05	0.988	unknown
TGME49_231150	hypothetical protein	unknown	mitochondrion - membranes	0.985	2.27e-07	0.985	unknown
TGME49_266850	3-demethylubiquinone-9 3-O-methyltransferase	unknown	mitochondrion - membranes	0.983	3.47e-06	0.983	unknown
TGME49_213610	hypothetical protein	unknown	mitochondrion - membranes	0.979	8.58e-05	0.979	unknown
TGME49_286720	heat shock protein HSP28	unknown	mitochondrion - membranes	0.946	7.76e-06	0.946	unknown
TGME49_319510	hypothetical protein	unknown	mitochondrion - membranes	0.908	1.7e-05	0.908	unknown
TGME49_213490	hypothetical protein	unknown	mitochondrion - membranes	0.00906	0.991	8.31e-05	unknown
TGME49_305900	hypothetical protein	unknown	mitochondrion - membranes	0.00551	0.994	3.04e-05	unknown
TGME49_214250	hypothetical protein	unknown	mitochondrion - membranes	1.02e-19	1	0	unknown
TGME49_316255	hypothetical protein	unknown	mitochondrion - membranes	1.31e-22	1	0	unknown
TGME49_251780	heat shock protein	mitochondrion - soluble	mitochondrion - soluble	1	0	1	mitochondrion - soluble
TGME49_226730	aconitate hydratase ACN/IRP	mitochondrion - soluble	mitochondrion - soluble	1	0	1	mitochondrion - soluble
TGME49_288500	FAD Malate-dehydrogenase (MDH-FAD)	mitochondrion - soluble	mitochondrion - soluble	1	0	1	mitochondrion - soluble
TGME49_244200	2-oxoglutarate dehydrogenase e1 component, mitochondrial precursor, putative	mitochondrion - soluble	mitochondrion - soluble	1	0	1	mitochondrion - soluble
TGME49_215590	flavoprotein subunit of succinate dehydrogenase	mitochondrion - soluble	mitochondrion - soluble	1	0	1	mitochondrion - soluble
TGME49_313140	isocitrate dehydrogenase	mitochondrion - soluble	mitochondrion - soluble	1	0	1	mitochondrion - soluble
TGME49_206470	pyruvate dehydrogenase complex subunit PDH-E3II	mitochondrion - soluble	mitochondrion - soluble	1	0	1	mitochondrion - soluble
TGME49_284190	pyruvate carboxylase	mitochondrion - soluble	mitochondrion - soluble	1	0	1	mitochondrion - soluble
TGME49_267330	fumarate hydratase	mitochondrion - soluble	mitochondrion - soluble	1	0	1	mitochondrion - soluble
TGME49_309752	succinate-Coenzyme A ligase, beta subunit, putative	mitochondrion - soluble	mitochondrion - soluble	1	0	1	mitochondrion - soluble
TGME49_219550	dihydrolipoyllysine-residue succinyltransferase component of oxoglutarate dehydrogenase	mitochondrion - soluble	mitochondrion - soluble	1	0	1	mitochondrion - soluble
TGME49_214750	hypothetical protein	mitochondrion - soluble	mitochondrion - soluble	1	0	1	mitochondrion - soluble
TGME49_268890	citrate synthase I	mitochondrion - soluble	mitochondrion - soluble	1	0	1	mitochondrion - soluble
TGME49_310290	regulator of chromosome condensation (RCC1) repeat-containing protein	mitochondrion - soluble	mitochondrion - soluble	1	0	1	mitochondrion - soluble
TGME49_290600	succinyl-CoA-synthetase alpha SCSA	mitochondrion - soluble	mitochondrion - soluble	1	0	1	mitochondrion - soluble
TGME49_265220	co-chaperone GrpE protein	mitochondrion - soluble	mitochondrion - soluble	1	0	1	mitochondrion - soluble
TGME49_271820	lipoyltransferase and lipoate-protein ligase subfamily protein	mitochondrion - soluble	mitochondrion - soluble	1	0	1	mitochondrion - soluble
TGME49_272670	peptidase family M3 protein	mitochondrion - soluble	mitochondrion - soluble	1	0	1	mitochondrion - soluble
TGME49_308580	Lon protease family protein	mitochondrion - soluble	mitochondrion - soluble	1	0	1	mitochondrion - soluble
TGME49_237560	iron-sulfur cluster protein ISCU	mitochondrion - soluble	mitochondrion - soluble	1	0	1	mitochondrion - soluble
TGME49_292975	hypothetical protein	mitochondrion - soluble	mitochondrion - soluble	1	0	1	mitochondrion - soluble
TGME49_285970	30S ribosomal protein S5, putative	mitochondrion - soluble	mitochondrion - soluble	1	0	1	mitochondrion - soluble
TGME49_231750	hypothetical protein	mitochondrion - soluble	mitochondrion - soluble	1	0	1	mitochondrion - soluble
TGME49_227830	mitochondrial inner membrane translocase TIM44, putative	mitochondrion - soluble	mitochondrion - soluble	1	0	1	mitochondrion - soluble
TGME49_214870	ribosomal protein L9, N-terminal domain-containing protein	mitochondrion - soluble	mitochondrion - soluble	1	0	1	mitochondrion - soluble
TGME49_295370	hypothetical protein	mitochondrion - soluble	mitochondrion - soluble	1	0	1	mitochondrion - soluble
TGME49_236250	regulator of chromosome condensation (RCC1) repeat-containing protein	mitochondrion - soluble	mitochondrion - soluble	1	0	1	mitochondrion - soluble
TGME49_314295	ribosomal l25 family protein	mitochondrion - soluble	mitochondrion - soluble	1	0	1	mitochondrion - soluble
TGME49_202960	glycine cleavage H-protein	mitochondrion - soluble	mitochondrion - soluble	1	0	1	mitochondrion - soluble
TGME49_202350	50S ribosomal protein L21, putative	mitochondrion - soluble	mitochondrion - soluble	1	0	1	mitochondrion - soluble
TGME49_253800	ribosomal protein L15, putative	mitochondrion - soluble	mitochondrion - soluble	1	0	1	mitochondrion - soluble
TGME49_222990	ribosomal protein S18, putative	mitochondrion - soluble	mitochondrion - soluble	1	0	1	mitochondrion - soluble
TGME49_247550	heat shock protein HSP60	unknown	mitochondrion - soluble	1	1.24e-11	1	mitochondrion - soluble
TGME49_230410	peroxiredoxin PRX3	unknown	mitochondrion - soluble	1	1.5e-11	1	mitochondrion - soluble
TGME49_239490	dehydrogenase E1 component family protein	unknown	mitochondrion - soluble	1	1.38e-09	1	mitochondrion - soluble
TGME49_260170	elongation factor EF-G, putative	unknown	mitochondrion - soluble	1	2.26e-08	1	mitochondrion - soluble
TGME49_316330	superoxide dismutase SOD2	unknown	mitochondrion - soluble	1	1.86e-09	1	mitochondrion - soluble
TGME49_207760	DnaJ C terminal region domain-containing protein	unknown	mitochondrion - soluble	1	5.09e-09	1	mitochondrion - soluble
TGME49_257480	NADP-dependent succinate-semialdehyde dehydrogenase	unknown	mitochondrion - soluble	1	9.99e-09	1	mitochondrion - soluble
TGME49_290840	serine protease	unknown	mitochondrion - soluble	1	3.65e-11	1	mitochondrion - soluble
TGME49_237010	hypothetical protein	unknown	mitochondrion - soluble	1	9.54e-10	1	mitochondrion - soluble
TGME49_313240	ethylene-responsive RNA helicase, putative	unknown	mitochondrion - soluble	1	1.35e-08	1	mitochondrion - soluble
TGME49_265360	hypothetical protein	unknown	mitochondrion - soluble	1	2.66e-09	1	mitochondrion - soluble
TGME49_212930	NifU family domain-containing protein	unknown	mitochondrion - soluble	1	1.06e-10	1	mitochondrion - soluble
TGME49_314400	pyruvate dehydrogenase E1 component, beta subunit, putative	unknown	mitochondrion - soluble	1	1.92e-11	1	mitochondrion - soluble
TGME49_259710	protein kinase	unknown	mitochondrion - soluble	1	5.38e-11	1	mitochondrion - soluble
TGME49_301120	acetyl-CoA acetyltransferase	unknown	mitochondrion - soluble	1	5.58e-09	1	mitochondrion - soluble
TGME49_263840	hypothetical protein	unknown	mitochondrion - soluble	1	2.16e-10	1	mitochondrion - soluble
TGME49_263530	chaperonin, putative	unknown	mitochondrion - soluble	1	2.81e-09	1	mitochondrion - soluble
TGME49_267775	hypothetical protein	unknown	mitochondrion - soluble	1	2.19e-08	1	mitochondrion - soluble
TGME49_237470	glycine cleavage T-protein (aminomethyl transferase) domain-containing protein	unknown	mitochondrion - soluble	1	4.99e-10	1	mitochondrion - soluble
TGME49_292300	DNA-directed RNA polymerase III RPC8	unknown	mitochondrion - soluble	1	3.5e-09	1	mitochondrion - soluble
TGME49_270120	thioredoxin-like protein TLP1	unknown	mitochondrion - soluble	1	6.39e-11	1	mitochondrion - soluble
TGME49_229620	hypothetical protein	unknown	mitochondrion - soluble	1	2.81e-10	1	mitochondrion - soluble
TGME49_268260	hypothetical protein	unknown	mitochondrion - soluble	1	1.69e-09	1	mitochondrion - soluble
TGME49_227990	hypothetical protein	unknown	mitochondrion - soluble	1	1.13e-10	1	mitochondrion - soluble
TGME49_204550	hypothetical protein	unknown	mitochondrion - soluble	1	2.95e-09	1	mitochondrion - soluble
TGME49_272230	heat shock protein hslv, putative	unknown	mitochondrion - soluble	1	5.34e-09	1	mitochondrion - soluble
TGME49_229740	hypothetical protein	unknown	mitochondrion - soluble	1	1.12e-09	1	mitochondrion - soluble
TGME49_262810	iron donor protein CyaY protein	unknown	mitochondrion - soluble	1	2.03e-10	1	mitochondrion - soluble
TGME49_223500	hypothetical protein	unknown	mitochondrion - soluble	1	5.42e-11	1	mitochondrion - soluble
TGME49_254230	hypothetical protein	unknown	mitochondrion - soluble	1	2.14e-11	1	mitochondrion - soluble
TGME49_288990	hypothetical protein	unknown	mitochondrion - soluble	1	1.83e-09	1	mitochondrion - soluble
TGME49_266260	hypothetical protein	unknown	mitochondrion - soluble	1	1.27e-08	1	mitochondrion - soluble
TGME49_268730	glutaredoxin-related protein	unknown	mitochondrion - soluble	1	9.87e-12	1	mitochondrion - soluble
TGME49_290460	hypothetical protein	unknown	mitochondrion - soluble	1	1.58e-10	1	mitochondrion - soluble
TGME49_236520	hypothetical protein	unknown	mitochondrion - soluble	1	2.02e-08	1	mitochondrion - soluble
TGME49_314422	rhodanese family domain-containing protein	unknown	mitochondrion - soluble	1	6.67e-10	1	mitochondrion - soluble
TGME49_289140	ribosomal protein l22/l43, putative	unknown	mitochondrion - soluble	1	9.17e-11	1	mitochondrion - soluble
TGME49_265470	hypothetical protein	unknown	mitochondrion - soluble	1	1.03e-09	1	mitochondrion - soluble
TGME49_226280	ribosomal protein L28, putative	unknown	mitochondrion - soluble	1	4.88e-09	1	mitochondrion - soluble
TGME49_290900	hydrolase, NUDIX family protein	unknown	mitochondrion - soluble	1	7.88e-09	1	mitochondrion - soluble
TGME49_266840	hypothetical protein	unknown	mitochondrion - soluble	1	4.37e-10	1	mitochondrion - soluble
TGME49_215250	thiamin pyrophosphokinase, catalytic domain-containing protein	unknown	mitochondrion - soluble	1	1.41e-10	1	mitochondrion - soluble
TGME49_309390	hypothetical protein	unknown	mitochondrion - soluble	1	1e-09	1	mitochondrion - soluble
TGME49_236820	hypothetical protein	unknown	mitochondrion - soluble	1	1.49e-09	1	mitochondrion - soluble
TGME49_216010	ribosomal protein RPL24	unknown	mitochondrion - soluble	1	1.42e-08	1	mitochondrion - soluble
TGME49_285170	ribosomal RNA large subunit methyltransferase I, putative	unknown	mitochondrion - soluble	1	9.9e-09	1	mitochondrion - soluble
TGME49_260660	50S ribosomal protein L23, putative	unknown	mitochondrion - soluble	1	3.92e-09	1	mitochondrion - soluble
TGME49_215020	hypothetical protein	unknown	mitochondrion - soluble	1	1.27e-08	1	mitochondrion - soluble
TGME49_240670	adrenodoxin-type ferredoxin, putative	unknown	mitochondrion - soluble	1	8.13e-12	1	mitochondrion - soluble
TGME49_270310	hypothetical protein	unknown	mitochondrion - soluble	1	1e-11	1	mitochondrion - soluble
TGME49_222390	hypothetical protein	unknown	mitochondrion - soluble	1	2.25e-08	1	mitochondrion - soluble
TGME49_225810	BIR protein	unknown	mitochondrion - soluble	1	1.56e-08	1	mitochondrion - soluble
TGME49_312390	hypothetical protein	unknown	mitochondrion - soluble	1	7.37e-11	1	mitochondrion - soluble
TGME49_230050	50S ribosomal protein L3, putative	unknown	mitochondrion - soluble	1	1.21e-09	1	mitochondrion - soluble
TGME49_223660	50S ribosomal protein L4, putative	unknown	mitochondrion - soluble	1	5.96e-10	1	mitochondrion - soluble
TGME49_218790	elongation factor G C-terminus domain-containing protein	unknown	mitochondrion - soluble	1	2.09e-10	1	mitochondrion - soluble
TGME49_267560	folate-binding protein YgfZ protein	unknown	mitochondrion - soluble	1	6.19e-08	1	mitochondrion - soluble
TGME49_219682	pyruvate dehydrogenase kinase, putative	unknown	mitochondrion - soluble	1	5.08e-08	1	mitochondrion - soluble
TGME49_310118	hypothetical protein	unknown	mitochondrion - soluble	1	3.45e-08	1	mitochondrion - soluble
TGME49_315230	hypothetical protein	unknown	mitochondrion - soluble	1	2.53e-08	1	mitochondrion - soluble
TGME49_227860	hypothetical protein	unknown	mitochondrion - soluble	1	6.99e-08	1	mitochondrion - soluble
TGME49_258100	TPR repeat region protein	unknown	mitochondrion - soluble	1	2.77e-08	1	mitochondrion - soluble
TGME49_224730	hypothetical protein	unknown	mitochondrion - soluble	1	5.42e-08	1	mitochondrion - soluble
TGME49_203620	hypothetical protein	unknown	mitochondrion - soluble	1	2.61e-08	1	mitochondrion - soluble
TGME49_300030	hypothetical protein	unknown	mitochondrion - soluble	1	3.57e-08	1	mitochondrion - soluble
TGME49_231460	hypothetical protein	unknown	mitochondrion - soluble	1	2.54e-08	1	mitochondrion - soluble
TGME49_310300	hypothetical protein	unknown	mitochondrion - soluble	1	3.52e-08	1	mitochondrion - soluble
TGME49_297170	50S ribosomal protein L17, putative	unknown	mitochondrion - soluble	1	6.89e-08	1	mitochondrion - soluble
TGME49_263110	hypothetical protein	unknown	mitochondrion - soluble	1	6.46e-08	1	mitochondrion - soluble
TGME49_319540	hypothetical protein	unknown	mitochondrion - soluble	1	5.3e-08	1	mitochondrion - soluble
TGME49_293310	ribosomal protein L20, putative	unknown	mitochondrion - soluble	1	4.98e-08	1	mitochondrion - soluble
TGME49_233930	CAF1 family ribonuclease	unknown	mitochondrion - soluble	1	1.23e-07	1	mitochondrion - soluble
TGME49_318560	ATPase/histidine kinase/DNA gyrase B/HSP90 domain-containing protein	unknown	mitochondrion - soluble	1	7.78e-08	1	mitochondrion - soluble
TGME49_297890	hypothetical protein	unknown	mitochondrion - soluble	1	8.37e-08	1	mitochondrion - soluble
TGME49_285750	6,7-dihydropteridine reductase	unknown	mitochondrion - soluble	1	1.14e-07	1	mitochondrion - soluble
TGME49_309010	elongation factor P, putative	unknown	mitochondrion - soluble	1	8.41e-08	1	mitochondrion - soluble
TGME49_228250	elongation factor Tu GTP binding domain-containing protein	unknown	mitochondrion - soluble	1	8.48e-08	1	mitochondrion - soluble
TGME49_292920	heat shock protein 75, putative	unknown	mitochondrion - soluble	1	1.34e-07	1	mitochondrion - soluble
TGME49_214790	glycoprotein	unknown	mitochondrion - soluble	1	1.49e-07	1	mitochondrion - soluble
TGME49_268290	DEAD/DEAH box helicase domain-containing protein	unknown	mitochondrion - soluble	1	1.59e-07	1	mitochondrion - soluble
TGME49_220200	hypothetical protein	unknown	mitochondrion - soluble	1	1.73e-07	1	mitochondrion - soluble
TGME49_261475	hypothetical protein	unknown	mitochondrion - soluble	1	1.3e-07	1	mitochondrion - soluble
TGME49_261030	pyridine nucleotide-disulfide oxidoreductase domain-containing protein	unknown	mitochondrion - soluble	1	2.02e-07	1	mitochondrion - soluble
TGME49_251885	hypothetical protein	unknown	mitochondrion - soluble	1	2.1e-07	1	mitochondrion - soluble
TGME49_224490	polyprenyl synthetase superfamily protein	unknown	mitochondrion - soluble	1	2.14e-07	1	mitochondrion - soluble
TGME49_219770	30S ribosomal protein S12, putative	unknown	mitochondrion - soluble	1	2.57e-07	1	mitochondrion - soluble
TGME49_207800	hypothetical protein	unknown	mitochondrion - soluble	1	2.34e-07	1	mitochondrion - soluble
TGME49_213420	RAP domain-containing protein	unknown	mitochondrion - soluble	1	2.29e-07	1	mitochondrion - soluble
TGME49_223270	hypothetical protein	unknown	mitochondrion - soluble	1	3.24e-07	1	mitochondrion - soluble
TGME49_251890	hypothetical protein	unknown	mitochondrion - soluble	1	3.98e-07	1	mitochondrion - soluble
TGME49_264160	DEAD/DEAH box helicase domain-containing protein	unknown	mitochondrion - soluble	1	3.89e-07	1	mitochondrion - soluble
TGME49_211300	DUF74 family protein, putative	unknown	mitochondrion - soluble	1	3.86e-07	1	mitochondrion - soluble
TGME49_318400	hypothetical protein	unknown	mitochondrion - soluble	1	4.98e-07	1	mitochondrion - soluble
TGME49_314690	hypothetical protein	unknown	mitochondrion - soluble	1	4.15e-07	1	mitochondrion - soluble
TGME49_211090	aminotransferase, class V superfamily protein	unknown	mitochondrion - soluble	1	6.12e-07	1	mitochondrion - soluble
TGME49_318290	hypothetical protein	unknown	mitochondrion - soluble	1	6.23e-07	1	mitochondrion - soluble
TGME49_210730	ATP-dependent hsl protease ATP-binding subunit hslU, putative	unknown	mitochondrion - soluble	1	6.52e-07	1	mitochondrion - soluble
TGME49_270150	hypothetical protein	unknown	mitochondrion - soluble	1	6.73e-07	1	mitochondrion - soluble
TGME49_313700	hypothetical protein	unknown	mitochondrion - soluble	1	7.28e-07	1	mitochondrion - soluble
TGME49_290650	hypothetical protein	unknown	mitochondrion - soluble	1	8.46e-07	1	mitochondrion - soluble
TGME49_249790	hypothetical protein	unknown	mitochondrion - soluble	1	8.5e-07	1	mitochondrion - soluble
TGME49_252480	hypothetical protein	unknown	mitochondrion - soluble	1	2.04e-07	1	mitochondrion - soluble
TGME49_314680	hypothetical protein	unknown	mitochondrion - soluble	1	9.82e-07	1	mitochondrion - soluble
TGME49_257730	methionine aminopeptidase, type i, putative	unknown	mitochondrion - soluble	1	1.03e-06	1	mitochondrion - soluble
TGME49_268650	chaperone clpB protein, putative	unknown	mitochondrion - soluble	1	1.16e-06	1	mitochondrion - soluble
TGME49_278220	hypothetical protein	unknown	mitochondrion - soluble	1	1.31e-06	1	mitochondrion - soluble
TGME49_203730	hypothetical protein	unknown	mitochondrion - soluble	1	1.3e-06	1	mitochondrion - soluble
TGME49_262000	AP2 domain transcription factor AP2VIIb-2	unknown	mitochondrion - soluble	1	1.35e-06	1	mitochondrion - soluble
TGME49_216530	ribosome recycling factor protein	unknown	mitochondrion - soluble	1	1.51e-06	1	mitochondrion - soluble
TGME49_290180	AP2 domain transcription factor AP2IX-6	unknown	mitochondrion - soluble	1	1.69e-06	1	mitochondrion - soluble
TGME49_224990	hypothetical protein	unknown	mitochondrion - soluble	1	1.77e-06	1	mitochondrion - soluble
TGME49_232090	3-hydroxyacyl-CoA dehydrogenase, NAD binding domain-containing protein	unknown	mitochondrion - soluble	1	1.83e-06	1	mitochondrion - soluble
TGME49_273885	hypothetical protein	unknown	mitochondrion - soluble	1	2.3e-06	1	mitochondrion - soluble
TGME49_263550	39S ribosomal protein L47, mitochondrial precursor, putative	unknown	mitochondrion - soluble	1	2.72e-06	1	mitochondrion - soluble
TGME49_217760	GTP-binding protein	unknown	mitochondrion - soluble	1	3.12e-06	1	mitochondrion - soluble
TGME49_291350	hypothetical protein	unknown	mitochondrion - soluble	1	3.61e-06	1	mitochondrion - soluble
TGME49_224090	enoyl-CoA hydratase/isomerase family protein	unknown	mitochondrion - soluble	1	3.9e-06	1	mitochondrion - soluble
TGME49_213310	hypothetical protein	unknown	mitochondrion - soluble	1	4.33e-06	1	mitochondrion - soluble
TGME49_268740	hypothetical protein	unknown	mitochondrion - soluble	1	4.51e-06	1	mitochondrion - soluble
TGME49_251950	ribosomal protein l7/l12 c-terminal domain-containing protein	unknown	mitochondrion - soluble	1	4.7e-06	1	mitochondrion - soluble
TGME49_254800	hypothetical protein	unknown	mitochondrion - soluble	1	4.9e-06	1	mitochondrion - soluble
TGME49_278250	hypothetical protein	unknown	mitochondrion - soluble	1	4.92e-06	1	mitochondrion - soluble
TGME49_294190	enoyl-CoA hydratase/isomerase family protein	unknown	mitochondrion - soluble	1	5.04e-06	1	mitochondrion - soluble
TGME49_229900	hypothetical protein	unknown	mitochondrion - soluble	1	5.18e-06	1	mitochondrion - soluble
TGME49_285840	RAP domain-containing protein	unknown	mitochondrion - soluble	1	6.68e-06	1	mitochondrion - soluble
TGME49_299070	pyruvate kinase PyKII	unknown	mitochondrion - soluble	1	6.84e-06	1	mitochondrion - soluble
TGME49_244570	hypothetical protein	unknown	mitochondrion - soluble	1	7.03e-06	1	mitochondrion - soluble
TGME49_218590	protein phosphatase 2C domain-containing protein	unknown	mitochondrion - soluble	1	7e-06	1	mitochondrion - soluble
TGME49_218840	mutS domain protein	unknown	mitochondrion - soluble	1	7.3e-06	1	mitochondrion - soluble
TGME49_285680	dihydrolipoamide acyltransferase, putative	unknown	mitochondrion - soluble	1	7.73e-06	1	mitochondrion - soluble
TGME49_297845	hypothetical protein	unknown	mitochondrion - soluble	1	8.11e-06	1	mitochondrion - soluble
TGME49_288620	Erv1 / Alr family protein	unknown	mitochondrion - soluble	1	9.34e-06	1	mitochondrion - soluble
TGME49_207620	pyridine nucleotide-disulfide oxidoreductase domain-containing protein	unknown	mitochondrion - soluble	1	9.42e-06	1	mitochondrion - soluble
TGME49_220100	phosphoribosylpyrophosphate synthetase	unknown	mitochondrion - soluble	1	9.85e-06	1	mitochondrion - soluble
TGME49_225380	hypothetical protein	unknown	mitochondrion - soluble	1	1.02e-05	1	mitochondrion - soluble
TGME49_207040	hypothetical protein	unknown	mitochondrion - soluble	1	1.12e-05	1	mitochondrion - soluble
TGME49_212725	hypothetical protein	unknown	mitochondrion - soluble	1	1.14e-05	1	mitochondrion - soluble
TGME49_286260	tetratricopeptide repeat-containing protein	unknown	mitochondrion - soluble	1	1.44e-05	1	mitochondrion - soluble
TGME49_209580	RNA methylase family UPF0020 protein	unknown	mitochondrion - soluble	1	1.51e-05	1	mitochondrion - soluble
TGME49_217020	ATPase, AFG1 family protein	unknown	mitochondrion - soluble	1	1.75e-05	1	mitochondrion - soluble
TGME49_313770	hypothetical protein	unknown	mitochondrion - soluble	1	7.39e-07	1	mitochondrion - soluble
TGME49_249690	hypothetical protein	unknown	mitochondrion - soluble	1	2.27e-05	1	mitochondrion - soluble
TGME49_215920	hypothetical protein	unknown	mitochondrion - soluble	1	2.33e-05	1	mitochondrion - soluble
TGME49_232815	Erv1 / Alr family protein	unknown	mitochondrion - soluble	1	2.57e-05	1	mitochondrion - soluble
TGME49_295380	hypothetical protein	unknown	mitochondrion - soluble	1	2.67e-05	1	mitochondrion - soluble
TGME49_254410	protein phosphatase 2C, putative	unknown	mitochondrion - soluble	1	4.11e-05	1	mitochondrion - soluble
TGME49_244350	DnaJ domain-containing protein	unknown	mitochondrion - soluble	1	8.35e-06	1	mitochondrion - soluble
TGME49_254810	hypothetical protein	unknown	mitochondrion - soluble	1	6.86e-05	1	mitochondrion - soluble
TGME49_224900	adenylate kinase, putative	unknown	mitochondrion - soluble	1	8.84e-05	1	mitochondrion - soluble
TGME49_288510	ubiquitin carboxyl-terminal hydrolase	unknown	mitochondrion - soluble	1	0.00014	1	mitochondrion - soluble
TGME49_249000	regulator of chromosome condensation (RCC1) repeat-containing protein	unknown	mitochondrion - soluble	1	0.000186	1	mitochondrion - soluble
TGME49_304660	prostaglandin-E synthase	unknown	mitochondrion - soluble	1	0.000217	1	mitochondrion - soluble
TGME49_289780	ATP-dependent hsl protease ATP-binding subunit hslU, putative	unknown	mitochondrion - soluble	1	0.000226	1	mitochondrion - soluble
TGME49_263740	ABC transporter transmembrane region domain-containing protein	unknown	mitochondrion - soluble	1	4.47e-05	0.999	mitochondrion - soluble
TGME49_275840	protein phosphatase 2C domain-containing protein	unknown	mitochondrion - soluble	1	0.000165	0.999	mitochondrion - soluble
TGME49_248520	hypothetical protein	unknown	mitochondrion - soluble	1	7.01e-05	0.999	mitochondrion - soluble
TGME49_288685	Fe-S protein assembly co-chaperone HscB protein	unknown	mitochondrion - soluble	1	0.000468	0.999	mitochondrion - soluble
TGME49_320700	AP2 domain transcription factor AP2IV-1	unknown	mitochondrion - soluble	1	0.000485	0.999	mitochondrion - soluble
TGME49_289180	thioredoxin family redox-active protein, putative	unknown	mitochondrion - soluble	1	0.000495	0.999	mitochondrion - soluble
TGME49_228060	hypothetical protein	unknown	mitochondrion - soluble	0.999	0.000591	0.999	mitochondrion - soluble
TGME49_203460	hypothetical protein	unknown	mitochondrion - soluble	0.999	0.000615	0.999	mitochondrion - soluble
TGME49_209190	ABC transporter transmembrane region domain-containing protein	unknown	mitochondrion - soluble	0.999	0.000693	0.999	mitochondrion - soluble
TGME49_240550	copper chaperone COX17-1, putative	unknown	mitochondrion - soluble	0.999	0.000717	0.999	mitochondrion - soluble
TGME49_258630	hypothetical protein	unknown	mitochondrion - soluble	0.999	0.000736	0.999	mitochondrion - soluble
TGME49_242580	iron only hydrogenase large subunit, c-terminal domain-containing protein	unknown	mitochondrion - soluble	0.999	0.000921	0.998	mitochondrion - soluble
TGME49_248130	hypothetical protein	unknown	mitochondrion - soluble	0.998	0.000693	0.998	mitochondrion - soluble
TGME49_236140	hypothetical protein	unknown	mitochondrion - soluble	0.999	0.00135	0.997	mitochondrion - soluble
TGME49_284580	ribose-phosphate diphosphokinase subfamily protein	unknown	mitochondrion - soluble	0.999	0.00141	0.997	mitochondrion - soluble
TGME49_213940	CHCH domain-containing protein	unknown	mitochondrion - soluble	0.998	0.00165	0.997	mitochondrion - soluble
TGME49_227890	hypothetical protein	unknown	mitochondrion - soluble	0.997	2.32e-05	0.997	mitochondrion - soluble
TGME49_231350	glucosamine-fructose-6-phosphate aminotransferase	unknown	mitochondrion - soluble	0.998	0.00175	0.996	mitochondrion - soluble
TGME49_254260	COX19 cytochrome c oxidase assembly family protein	unknown	mitochondrion - soluble	0.994	9.31e-08	0.994	mitochondrion - soluble
TGME49_210750	Ferredoxin-fold anticodon binding domain-containing protein	unknown	mitochondrion - soluble	0.997	0.0031	0.994	mitochondrion - soluble
TGME49_267090	hypothetical protein	unknown	mitochondrion - soluble	0.993	2.72e-07	0.993	mitochondrion - soluble
TGME49_273930	DNA topoisomerase domain-containing protein	unknown	mitochondrion - soluble	0.992	0.00791	0.984	unknown
TGME49_246530	phospholipase D active site domain-containing protein	unknown	mitochondrion - soluble	0.905	4.06e-07	0.905	unknown
TGME49_249630	glutathione S-transferase, N-terminal domain-containing protein	unknown	mitochondrion - soluble	0.903	0.0971	0.815	unknown
TGME49_310500	hypothetical protein	unknown	mitochondrion - soluble	0.0287	0.971	0.000823	unknown
TGME49_219750	cytochrome c, putative	unknown	mitochondrion - soluble	0.00628	0.994	3.95e-05	unknown
TGME49_319730	YOU2 family C2C2 zinc finger protein	unknown	mitochondrion - soluble	0.00443	0.996	1.96e-05	unknown
TGME49_254050	optic atrophy 3 protein (opa3) protein	unknown	mitochondrion - soluble	0.00378	0.996	1.43e-05	unknown
TGME49_235398	hypothetical protein	unknown	mitochondrion - soluble	0.00249	0.998	6.18e-06	unknown
TGME49_209010	elongation factor TS protein	unknown	mitochondrion - soluble	0.00196	0.998	3.83e-06	unknown
TGME49_277690	hypothetical protein	unknown	mitochondrion - soluble	0.00113	0.999	1.27e-06	unknown
TGME49_229420	cytochrome c, putative	unknown	mitochondrion - soluble	0.00101	0.999	1.02e-06	unknown
TGME49_209790	radical SAM domain-containing protein	unknown	mitochondrion - soluble	0.000732	0.999	8.95e-07	unknown
TGME49_314270	peptidyl-tRNA hydrolase domain-containing protein	unknown	mitochondrion - soluble	0.000458	1	2.1e-07	unknown
TGME49_258000	hypothetical protein	unknown	mitochondrion - soluble	0.00039	1	1.52e-07	unknown
TGME49_285272	hypothetical protein	unknown	mitochondrion - soluble	0.000224	1	5e-08	unknown
TGME49_227870	Tim10/DDP family zinc finger superfamily protein	unknown	mitochondrion - soluble	0.000135	1	1.83e-08	unknown
TGME49_240830	hydrolase, alpha/beta fold family protein	unknown	mitochondrion - soluble	0.000113	1	1.38e-08	unknown
TGME49_234510	ankyrin repeat-containing protein	unknown	mitochondrion - soluble	7.63e-05	1	5.82e-09	unknown
TGME49_276210	phosphoglycerate mutase family protein	unknown	mitochondrion - soluble	4.44e-05	1	1.99e-09	unknown
TGME49_265180	hypothetical protein	unknown	mitochondrion - soluble	4.09e-05	1	1.7e-09	unknown
TGME49_227140	hypothetical protein	unknown	mitochondrion - soluble	4.07e-05	1	1.66e-09	unknown
TGME49_254610	Tim10/DDP family zinc finger superfamily protein	unknown	mitochondrion - soluble	3.07e-05	1	9.41e-10	unknown
TGME49_256810	DnaJ domain-containing protein	unknown	mitochondrion - soluble	2.45e-05	1	5.98e-10	unknown
TGME49_262520	cyclophilin, putative	unknown	mitochondrion - soluble	1.9e-05	1	3.6e-10	unknown
TGME49_267040	hypothetical protein	unknown	mitochondrion - soluble	1.58e-05	1	2.5e-10	unknown
TGME49_230520	cyclophilin 1, putative	unknown	mitochondrion - soluble	1.43e-05	1	2.05e-10	unknown
TGME49_261510	hypothetical protein	unknown	mitochondrion - soluble	1.3e-05	1	1.7e-10	unknown
TGME49_291590	hypothetical protein	unknown	mitochondrion - soluble	8.96e-06	1	8.08e-11	unknown
TGME49_257390	ribosome biogenesis GTP-binding protein YsxC protein	unknown	mitochondrion - soluble	5.42e-06	1	2.94e-11	unknown
TGME49_259850	hypothetical protein	unknown	mitochondrion - soluble	1.11e-06	1	1.24e-12	unknown
TGME49_276990	cytochrome b5 family heme/steroid binding domain-containing protein	unknown	mitochondrion - soluble	6.07e-07	1	3.79e-13	unknown
TGME49_256090	glycerophosphodiester phosphodiesterase family protein	unknown	mitochondrion - soluble	2.78e-07	1	8.29e-14	unknown
TGME49_250900	hypothetical protein	unknown	mitochondrion - soluble	1.97e-07	1	3.86e-14	unknown
TGME49_224340	hypothetical protein	unknown	mitochondrion - soluble	9.04e-08	1	8.17e-15	unknown
TGME49_299168	ATPase, AAA family protein	unknown	mitochondrion - soluble	4.22e-08	1	1.78e-15	unknown
TGME49_225240	50S ribosomal protein L13, putative	unknown	mitochondrion - soluble	3.56e-08	1	1.27e-15	unknown
TGME49_212920	hypothetical protein	unknown	mitochondrion - soluble	1.19e-08	1	1.41e-16	unknown
TGME49_202720	RNB family domain-containing protein	unknown	mitochondrion - soluble	6.79e-09	1	4.61e-17	unknown
TGME49_252270	L1P family of ribosomal protein	unknown	mitochondrion - soluble	4.7e-09	1	2.21e-17	unknown
TGME49_318170	hypothetical protein	unknown	mitochondrion - soluble	4.12e-10	1	1.7e-19	unknown
TGME49_283830	type I inorganic pyrophosphatase PPase	unknown	mitochondrion - soluble	4.06e-10	1	1.65e-19	unknown
TGME49_211850	hypothetical protein	unknown	mitochondrion - soluble	2.65e-11	1	7.02e-22	unknown
TGME49_288320	adenylate kinase	unknown	mitochondrion - soluble	1.47e-11	1	2.15e-22	unknown
TGME49_221170	CAAX metallo endopeptidase	unknown	mitochondrion - soluble	1.31e-11	1	1.83e-22	unknown
TGME49_225710	mitochondrial inner membrane translocase subunit TIM17, putative	unknown	mitochondrion - soluble	3.28e-12	1	1.07e-23	unknown
TGME49_236000	ferredoxin, putative	unknown	mitochondrion - soluble	3.25e-13	1	1.06e-25	unknown
TGME49_297745	hypothetical protein	unknown	mitochondrion - soluble	1.38e-13	1	2.45e-26	unknown
TGME49_201210	hypothetical protein	unknown	mitochondrion - soluble	3.65e-14	1	1.33e-27	unknown
TGME49_268880	hypothetical protein	unknown	mitochondrion - soluble	1.3e-16	1	2.89e-32	unknown
TGME49_239080	carrier superfamily protein	unknown	mitochondrion - soluble	2.8e-17	1	3.1e-33	unknown
TGME49_248600	aspartate aminotransferase	unknown	mitochondrion - soluble	3.5e-27	1	0	unknown
TGME49_316710	hypothetical protein	unknown	mitochondrion - soluble	3.33e-39	1	0	unknown
TGME49_278450	hypothetical protein	unknown	mitochondrion - soluble	5.03e-27	1	0	unknown
TGME49_215390	TIM10 family protein, putative	unknown	mitochondrion - soluble	4.01e-42	1	0	unknown
TGME49_208300	hypothetical protein	unknown	mitochondrion - soluble	1.54e-19	1	0	unknown
TGME49_320592	hypothetical protein	unknown	mitochondrion - soluble	2.17e-23	1	0	unknown
TGME49_216055	hypothetical protein	unknown	mitochondrion - soluble	3.41e-30	1	0	unknown
TGME49_206500	hypothetical protein	unknown	mitochondrion - soluble	3.36e-18	1	0	unknown
TGME49_238000	peptidyl-prolyl isomerase	unknown	mitochondrion - soluble	3.11e-26	1	0	unknown
TGME49_213069	hypothetical protein	unknown	mitochondrion - soluble	3.74e-23	1	0	unknown
TGME49_286070	hypothetical protein	unknown	mitochondrion - soluble	9.82e-54	1	0	unknown
TGME49_246060	DNA-dependent RNA polymerase	unknown	mitochondrion - soluble	6.24e-20	1	0	unknown
TGME49_242320	B-box zinc finger domain-containing protein	unknown	mitochondrion - soluble	2.09e-41	1	0	unknown
TGME49_239087	hypothetical protein	unknown	mitochondrion - soluble	7.12e-28	1	0	unknown
TGME49_263760	hypothetical protein	unknown	mitochondrion - soluble	6.28e-33	1	0	unknown
TGME49_318420	30S ribosomal protein S16, putative	unknown	mitochondrion - soluble	2.32e-25	1	0	unknown
TGME49_214370	hypothetical protein	unknown	mitochondrion - soluble	1.28e-22	1	0	unknown
TGME49_246000	large subunit ribosomal protein IMG2	unknown	mitochondrion - soluble	1.27e-38	1	0	unknown
TGME49_247920	methyltransferase domain-containing protein	unknown	mitochondrion - soluble	7.88e-44	1	0	unknown

## Sheet: only soluble unknown
Accession	Description	tagm.map.allocation	tagm.map.probability	tagm.map.outlier	tagm.map.loc.prob	tagm.map.allocation.pred
TGME49_247550	heat shock protein HSP60	mitochondrion - soluble	1	1.24e-11	1	mitochondrion - soluble
TGME49_230410	peroxiredoxin PRX3	mitochondrion - soluble	1	1.5e-11	1	mitochondrion - soluble
TGME49_239490	dehydrogenase E1 component family protein	mitochondrion - soluble	1	1.38e-09	1	mitochondrion - soluble
TGME49_260170	elongation factor EF-G, putative	mitochondrion - soluble	1	2.26e-08	1	mitochondrion - soluble
TGME49_316330	superoxide dismutase SOD2	mitochondrion - soluble	1	1.86e-09	1	mitochondrion - soluble
TGME49_207760	DnaJ C terminal region domain-containing protein	mitochondrion - soluble	1	5.09e-09	1	mitochondrion - soluble
TGME49_257480	NADP-dependent succinate-semialdehyde dehydrogenase	mitochondrion - soluble	1	9.99e-09	1	mitochondrion - soluble
TGME49_290840	serine protease	mitochondrion - soluble	1	3.65e-11	1	mitochondrion - soluble
TGME49_237010	hypothetical protein	mitochondrion - soluble	1	9.54e-10	1	mitochondrion - soluble
TGME49_313240	ethylene-responsive RNA helicase, putative	mitochondrion - soluble	1	1.35e-08	1	mitochondrion - soluble
TGME49_265360	hypothetical protein	mitochondrion - soluble	1	2.66e-09	1	mitochondrion - soluble
TGME49_212930	NifU family domain-containing protein	mitochondrion - soluble	1	1.06e-10	1	mitochondrion - soluble
TGME49_314400	pyruvate dehydrogenase E1 component, beta subunit, putative	mitochondrion - soluble	1	1.92e-11	1	mitochondrion - soluble
TGME49_259710	protein kinase	mitochondrion - soluble	1	5.38e-11	1	mitochondrion - soluble
TGME49_301120	acetyl-CoA acetyltransferase	mitochondrion - soluble	1	5.58e-09	1	mitochondrion - soluble
TGME49_263840	hypothetical protein	mitochondrion - soluble	1	2.16e-10	1	mitochondrion - soluble
TGME49_263530	chaperonin, putative	mitochondrion - soluble	1	2.81e-09	1	mitochondrion - soluble
TGME49_267775	hypothetical protein	mitochondrion - soluble	1	2.19e-08	1	mitochondrion - soluble
TGME49_237470	glycine cleavage T-protein (aminomethyl transferase) domain-containing protein	mitochondrion - soluble	1	4.99e-10	1	mitochondrion - soluble
TGME49_292300	DNA-directed RNA polymerase III RPC8	mitochondrion - soluble	1	3.5e-09	1	mitochondrion - soluble
TGME49_270120	thioredoxin-like protein TLP1	mitochondrion - soluble	1	6.39e-11	1	mitochondrion - soluble
TGME49_229620	hypothetical protein	mitochondrion - soluble	1	2.81e-10	1	mitochondrion - soluble
TGME49_268260	hypothetical protein	mitochondrion - soluble	1	1.69e-09	1	mitochondrion - soluble
TGME49_227990	hypothetical protein	mitochondrion - soluble	1	1.13e-10	1	mitochondrion - soluble
TGME49_204550	hypothetical protein	mitochondrion - soluble	1	2.95e-09	1	mitochondrion - soluble
TGME49_272230	heat shock protein hslv, putative	mitochondrion - soluble	1	5.34e-09	1	mitochondrion - soluble
TGME49_229740	hypothetical protein	mitochondrion - soluble	1	1.12e-09	1	mitochondrion - soluble
TGME49_262810	iron donor protein CyaY protein	mitochondrion - soluble	1	2.03e-10	1	mitochondrion - soluble
TGME49_223500	hypothetical protein	mitochondrion - soluble	1	5.42e-11	1	mitochondrion - soluble
TGME49_254230	hypothetical protein	mitochondrion - soluble	1	2.14e-11	1	mitochondrion - soluble
TGME49_288990	hypothetical protein	mitochondrion - soluble	1	1.83e-09	1	mitochondrion - soluble
TGME49_266260	hypothetical protein	mitochondrion - soluble	1	1.27e-08	1	mitochondrion - soluble
TGME49_268730	glutaredoxin-related protein	mitochondrion - soluble	1	9.87e-12	1	mitochondrion - soluble
TGME49_290460	hypothetical protein	mitochondrion - soluble	1	1.58e-10	1	mitochondrion - soluble
TGME49_236520	hypothetical protein	mitochondrion - soluble	1	2.02e-08	1	mitochondrion - soluble
TGME49_314422	rhodanese family domain-containing protein	mitochondrion - soluble	1	6.67e-10	1	mitochondrion - soluble
TGME49_289140	ribosomal protein l22/l43, putative	mitochondrion - soluble	1	9.17e-11	1	mitochondrion - soluble
TGME49_265470	hypothetical protein	mitochondrion - soluble	1	1.03e-09	1	mitochondrion - soluble
TGME49_226280	ribosomal protein L28, putative	mitochondrion - soluble	1	4.88e-09	1	mitochondrion - soluble
TGME49_290900	hydrolase, NUDIX family protein	mitochondrion - soluble	1	7.88e-09	1	mitochondrion - soluble
TGME49_266840	hypothetical protein	mitochondrion - soluble	1	4.37e-10	1	mitochondrion - soluble
TGME49_215250	thiamin pyrophosphokinase, catalytic domain-containing protein	mitochondrion - soluble	1	1.41e-10	1	mitochondrion - soluble
TGME49_309390	hypothetical protein	mitochondrion - soluble	1	1e-09	1	mitochondrion - soluble
TGME49_236820	hypothetical protein	mitochondrion - soluble	1	1.49e-09	1	mitochondrion - soluble
TGME49_216010	ribosomal protein RPL24	mitochondrion - soluble	1	1.42e-08	1	mitochondrion - soluble
TGME49_285170	ribosomal RNA large subunit methyltransferase I, putative	mitochondrion - soluble	1	9.9e-09	1	mitochondrion - soluble
TGME49_260660	50S ribosomal protein L23, putative	mitochondrion - soluble	1	3.92e-09	1	mitochondrion - soluble
TGME49_215020	hypothetical protein	mitochondrion - soluble	1	1.27e-08	1	mitochondrion - soluble
TGME49_240670	adrenodoxin-type ferredoxin, putative	mitochondrion - soluble	1	8.13e-12	1	mitochondrion - soluble
TGME49_270310	hypothetical protein	mitochondrion - soluble	1	1e-11	1	mitochondrion - soluble
TGME49_222390	hypothetical protein	mitochondrion - soluble	1	2.25e-08	1	mitochondrion - soluble
TGME49_225810	BIR protein	mitochondrion - soluble	1	1.56e-08	1	mitochondrion - soluble
TGME49_312390	hypothetical protein	mitochondrion - soluble	1	7.37e-11	1	mitochondrion - soluble
TGME49_230050	50S ribosomal protein L3, putative	mitochondrion - soluble	1	1.21e-09	1	mitochondrion - soluble
TGME49_223660	50S ribosomal protein L4, putative	mitochondrion - soluble	1	5.96e-10	1	mitochondrion - soluble
TGME49_218790	elongation factor G C-terminus domain-containing protein	mitochondrion - soluble	1	2.09e-10	1	mitochondrion - soluble
TGME49_267560	folate-binding protein YgfZ protein	mitochondrion - soluble	1	6.19e-08	1	mitochondrion - soluble
TGME49_219682	pyruvate dehydrogenase kinase, putative	mitochondrion - soluble	1	5.08e-08	1	mitochondrion - soluble
TGME49_310118	hypothetical protein	mitochondrion - soluble	1	3.45e-08	1	mitochondrion - soluble
TGME49_315230	hypothetical protein	mitochondrion - soluble	1	2.53e-08	1	mitochondrion - soluble
TGME49_227860	hypothetical protein	mitochondrion - soluble	1	6.99e-08	1	mitochondrion - soluble
TGME49_258100	TPR repeat region protein	mitochondrion - soluble	1	2.77e-08	1	mitochondrion - soluble
TGME49_224730	hypothetical protein	mitochondrion - soluble	1	5.42e-08	1	mitochondrion - soluble
TGME49_203620	hypothetical protein	mitochondrion - soluble	1	2.61e-08	1	mitochondrion - soluble
TGME49_300030	hypothetical protein	mitochondrion - soluble	1	3.57e-08	1	mitochondrion - soluble
TGME49_231460	hypothetical protein	mitochondrion - soluble	1	2.54e-08	1	mitochondrion - soluble
TGME49_310300	hypothetical protein	mitochondrion - soluble	1	3.52e-08	1	mitochondrion - soluble
TGME49_297170	50S ribosomal protein L17, putative	mitochondrion - soluble	1	6.89e-08	1	mitochondrion - soluble
TGME49_263110	hypothetical protein	mitochondrion - soluble	1	6.46e-08	1	mitochondrion - soluble
TGME49_319540	hypothetical protein	mitochondrion - soluble	1	5.3e-08	1	mitochondrion - soluble
TGME49_293310	ribosomal protein L20, putative	mitochondrion - soluble	1	4.98e-08	1	mitochondrion - soluble
TGME49_233930	CAF1 family ribonuclease	mitochondrion - soluble	1	1.23e-07	1	mitochondrion - soluble
TGME49_318560	ATPase/histidine kinase/DNA gyrase B/HSP90 domain-containing protein	mitochondrion - soluble	1	7.78e-08	1	mitochondrion - soluble
TGME49_297890	hypothetical protein	mitochondrion - soluble	1	8.37e-08	1	mitochondrion - soluble
TGME49_285750	6,7-dihydropteridine reductase	mitochondrion - soluble	1	1.14e-07	1	mitochondrion - soluble
TGME49_309010	elongation factor P, putative	mitochondrion - soluble	1	8.41e-08	1	mitochondrion - soluble
TGME49_228250	elongation factor Tu GTP binding domain-containing protein	mitochondrion - soluble	1	8.48e-08	1	mitochondrion - soluble
TGME49_292920	heat shock protein 75, putative	mitochondrion - soluble	1	1.34e-07	1	mitochondrion - soluble
TGME49_214790	glycoprotein	mitochondrion - soluble	1	1.49e-07	1	mitochondrion - soluble
TGME49_268290	DEAD/DEAH box helicase domain-containing protein	mitochondrion - soluble	1	1.59e-07	1	mitochondrion - soluble
TGME49_220200	hypothetical protein	mitochondrion - soluble	1	1.73e-07	1	mitochondrion - soluble
TGME49_261475	hypothetical protein	mitochondrion - soluble	1	1.3e-07	1	mitochondrion - soluble
TGME49_261030	pyridine nucleotide-disulfide oxidoreductase domain-containing protein	mitochondrion - soluble	1	2.02e-07	1	mitochondrion - soluble
TGME49_251885	hypothetical protein	mitochondrion - soluble	1	2.1e-07	1	mitochondrion - soluble
TGME49_224490	polyprenyl synthetase superfamily protein	mitochondrion - soluble	1	2.14e-07	1	mitochondrion - soluble
TGME49_219770	30S ribosomal protein S12, putative	mitochondrion - soluble	1	2.57e-07	1	mitochondrion - soluble
TGME49_207800	hypothetical protein	mitochondrion - soluble	1	2.34e-07	1	mitochondrion - soluble
TGME49_213420	RAP domain-containing protein	mitochondrion - soluble	1	2.29e-07	1	mitochondrion - soluble
TGME49_223270	hypothetical protein	mitochondrion - soluble	1	3.24e-07	1	mitochondrion - soluble
TGME49_251890	hypothetical protein	mitochondrion - soluble	1	3.98e-07	1	mitochondrion - soluble
TGME49_264160	DEAD/DEAH box helicase domain-containing protein	mitochondrion - soluble	1	3.89e-07	1	mitochondrion - soluble
TGME49_211300	DUF74 family protein, putative	mitochondrion - soluble	1	3.86e-07	1	mitochondrion - soluble
TGME49_318400	hypothetical protein	mitochondrion - soluble	1	4.98e-07	1	mitochondrion - soluble
TGME49_314690	hypothetical protein	mitochondrion - soluble	1	4.15e-07	1	mitochondrion - soluble
TGME49_211090	aminotransferase, class V superfamily protein	mitochondrion - soluble	1	6.12e-07	1	mitochondrion - soluble
TGME49_318290	hypothetical protein	mitochondrion - soluble	1	6.23e-07	1	mitochondrion - soluble
TGME49_210730	ATP-dependent hsl protease ATP-binding subunit hslU, putative	mitochondrion - soluble	1	6.52e-07	1	mitochondrion - soluble
TGME49_270150	hypothetical protein	mitochondrion - soluble	1	6.73e-07	1	mitochondrion - soluble
TGME49_313700	hypothetical protein	mitochondrion - soluble	1	7.28e-07	1	mitochondrion - soluble
TGME49_290650	hypothetical protein	mitochondrion - soluble	1	8.46e-07	1	mitochondrion - soluble
TGME49_249790	hypothetical protein	mitochondrion - soluble	1	8.5e-07	1	mitochondrion - soluble
TGME49_252480	hypothetical protein	mitochondrion - soluble	1	2.04e-07	1	mitochondrion - soluble
TGME49_314680	hypothetical protein	mitochondrion - soluble	1	9.82e-07	1	mitochondrion - soluble
TGME49_257730	methionine aminopeptidase, type i, putative	mitochondrion - soluble	1	1.03e-06	1	mitochondrion - soluble
TGME49_268650	chaperone clpB protein, putative	mitochondrion - soluble	1	1.16e-06	1	mitochondrion - soluble
TGME49_278220	hypothetical protein	mitochondrion - soluble	1	1.31e-06	1	mitochondrion - soluble
TGME49_203730	hypothetical protein	mitochondrion - soluble	1	1.3e-06	1	mitochondrion - soluble
TGME49_262000	AP2 domain transcription factor AP2VIIb-2	mitochondrion - soluble	1	1.35e-06	1	mitochondrion - soluble
TGME49_216530	ribosome recycling factor protein	mitochondrion - soluble	1	1.51e-06	1	mitochondrion - soluble
TGME49_290180	AP2 domain transcription factor AP2IX-6	mitochondrion - soluble	1	1.69e-06	1	mitochondrion - soluble
TGME49_224990	hypothetical protein	mitochondrion - soluble	1	1.77e-06	1	mitochondrion - soluble
TGME49_232090	3-hydroxyacyl-CoA dehydrogenase, NAD binding domain-containing protein	mitochondrion - soluble	1	1.83e-06	1	mitochondrion - soluble
TGME49_273885	hypothetical protein	mitochondrion - soluble	1	2.3e-06	1	mitochondrion - soluble
TGME49_263550	39S ribosomal protein L47, mitochondrial precursor, putative	mitochondrion - soluble	1	2.72e-06	1	mitochondrion - soluble
TGME49_217760	GTP-binding protein	mitochondrion - soluble	1	3.12e-06	1	mitochondrion - soluble
TGME49_291350	hypothetical protein	mitochondrion - soluble	1	3.61e-06	1	mitochondrion - soluble
TGME49_224090	enoyl-CoA hydratase/isomerase family protein	mitochondrion - soluble	1	3.9e-06	1	mitochondrion - soluble
TGME49_213310	hypothetical protein	mitochondrion - soluble	1	4.33e-06	1	mitochondrion - soluble
TGME49_268740	hypothetical protein	mitochondrion - soluble	1	4.51e-06	1	mitochondrion - soluble
TGME49_251950	ribosomal protein l7/l12 c-terminal domain-containing protein	mitochondrion - soluble	1	4.7e-06	1	mitochondrion - soluble
TGME49_254800	hypothetical protein	mitochondrion - soluble	1	4.9e-06	1	mitochondrion - soluble
TGME49_278250	hypothetical protein	mitochondrion - soluble	1	4.92e-06	1	mitochondrion - soluble
TGME49_294190	enoyl-CoA hydratase/isomerase family protein	mitochondrion - soluble	1	5.04e-06	1	mitochondrion - soluble
TGME49_229900	hypothetical protein	mitochondrion - soluble	1	5.18e-06	1	mitochondrion - soluble
TGME49_285840	RAP domain-containing protein	mitochondrion - soluble	1	6.68e-06	1	mitochondrion - soluble
TGME49_299070	pyruvate kinase PyKII	mitochondrion - soluble	1	6.84e-06	1	mitochondrion - soluble
TGME49_244570	hypothetical protein	mitochondrion - soluble	1	7.03e-06	1	mitochondrion - soluble
TGME49_218590	protein phosphatase 2C domain-containing protein	mitochondrion - soluble	1	7e-06	1	mitochondrion - soluble
TGME49_218840	mutS domain protein	mitochondrion - soluble	1	7.3e-06	1	mitochondrion - soluble
TGME49_285680	dihydrolipoamide acyltransferase, putative	mitochondrion - soluble	1	7.73e-06	1	mitochondrion - soluble
TGME49_297845	hypothetical protein	mitochondrion - soluble	1	8.11e-06	1	mitochondrion - soluble
TGME49_288620	Erv1 / Alr family protein	mitochondrion - soluble	1	9.34e-06	1	mitochondrion - soluble
TGME49_207620	pyridine nucleotide-disulfide oxidoreductase domain-containing protein	mitochondrion - soluble	1	9.42e-06	1	mitochondrion - soluble
TGME49_220100	phosphoribosylpyrophosphate synthetase	mitochondrion - soluble	1	9.85e-06	1	mitochondrion - soluble
TGME49_225380	hypothetical protein	mitochondrion - soluble	1	1.02e-05	1	mitochondrion - soluble
TGME49_207040	hypothetical protein	mitochondrion - soluble	1	1.12e-05	1	mitochondrion - soluble
TGME49_212725	hypothetical protein	mitochondrion - soluble	1	1.14e-05	1	mitochondrion - soluble
TGME49_286260	tetratricopeptide repeat-containing protein	mitochondrion - soluble	1	1.44e-05	1	mitochondrion - soluble
TGME49_209580	RNA methylase family UPF0020 protein	mitochondrion - soluble	1	1.51e-05	1	mitochondrion - soluble
TGME49_217020	ATPase, AFG1 family protein	mitochondrion - soluble	1	1.75e-05	1	mitochondrion - soluble
TGME49_313770	hypothetical protein	mitochondrion - soluble	1	7.39e-07	1	mitochondrion - soluble
TGME49_249690	hypothetical protein	mitochondrion - soluble	1	2.27e-05	1	mitochondrion - soluble
TGME49_215920	hypothetical protein	mitochondrion - soluble	1	2.33e-05	1	mitochondrion - soluble
TGME49_232815	Erv1 / Alr family protein	mitochondrion - soluble	1	2.57e-05	1	mitochondrion - soluble
TGME49_295380	hypothetical protein	mitochondrion - soluble	1	2.67e-05	1	mitochondrion - soluble
TGME49_254410	protein phosphatase 2C, putative	mitochondrion - soluble	1	4.11e-05	1	mitochondrion - soluble
TGME49_244350	DnaJ domain-containing protein	mitochondrion - soluble	1	8.35e-06	1	mitochondrion - soluble
TGME49_254810	hypothetical protein	mitochondrion - soluble	1	6.86e-05	1	mitochondrion - soluble
TGME49_224900	adenylate kinase, putative	mitochondrion - soluble	1	8.84e-05	1	mitochondrion - soluble
TGME49_288510	ubiquitin carboxyl-terminal hydrolase	mitochondrion - soluble	1	0.00014	1	mitochondrion - soluble
TGME49_249000	regulator of chromosome condensation (RCC1) repeat-containing protein	mitochondrion - soluble	1	0.000186	1	mitochondrion - soluble
TGME49_304660	prostaglandin-E synthase	mitochondrion - soluble	1	0.000217	1	mitochondrion - soluble
TGME49_289780	ATP-dependent hsl protease ATP-binding subunit hslU, putative	mitochondrion - soluble	1	0.000226	1	mitochondrion - soluble
TGME49_263740	ABC transporter transmembrane region domain-containing protein	mitochondrion - soluble	1	4.47e-05	0.999	mitochondrion - soluble
TGME49_275840	protein phosphatase 2C domain-containing protein	mitochondrion - soluble	1	0.000165	0.999	mitochondrion - soluble
TGME49_248520	hypothetical protein	mitochondrion - soluble	1	7.01e-05	0.999	mitochondrion - soluble
TGME49_288685	Fe-S protein assembly co-chaperone HscB protein	mitochondrion - soluble	1	0.000468	0.999	mitochondrion - soluble
TGME49_320700	AP2 domain transcription factor AP2IV-1	mitochondrion - soluble	1	0.000485	0.999	mitochondrion - soluble
TGME49_289180	thioredoxin family redox-active protein, putative	mitochondrion - soluble	1	0.000495	0.999	mitochondrion - soluble
TGME49_228060	hypothetical protein	mitochondrion - soluble	0.999	0.000591	0.999	mitochondrion - soluble
TGME49_203460	hypothetical protein	mitochondrion - soluble	0.999	0.000615	0.999	mitochondrion - soluble
TGME49_209190	ABC transporter transmembrane region domain-containing protein	mitochondrion - soluble	0.999	0.000693	0.999	mitochondrion - soluble
TGME49_240550	copper chaperone COX17-1, putative	mitochondrion - soluble	0.999	0.000717	0.999	mitochondrion - soluble
TGME49_258630	hypothetical protein	mitochondrion - soluble	0.999	0.000736	0.999	mitochondrion - soluble
TGME49_242580	iron only hydrogenase large subunit, c-terminal domain-containing protein	mitochondrion - soluble	0.999	0.000921	0.998	mitochondrion - soluble
TGME49_248130	hypothetical protein	mitochondrion - soluble	0.998	0.000693	0.998	mitochondrion - soluble
TGME49_236140	hypothetical protein	mitochondrion - soluble	0.999	0.00135	0.997	mitochondrion - soluble
TGME49_284580	ribose-phosphate diphosphokinase subfamily protein	mitochondrion - soluble	0.999	0.00141	0.997	mitochondrion - soluble
TGME49_213940	CHCH domain-containing protein	mitochondrion - soluble	0.998	0.00165	0.997	mitochondrion - soluble
TGME49_227890	hypothetical protein	mitochondrion - soluble	0.997	2.32e-05	0.997	mitochondrion - soluble
TGME49_231350	glucosamine-fructose-6-phosphate aminotransferase	mitochondrion - soluble	0.998	0.00175	0.996	mitochondrion - soluble
TGME49_254260	COX19 cytochrome c oxidase assembly family protein	mitochondrion - soluble	0.994	9.31e-08	0.994	mitochondrion - soluble
TGME49_210750	Ferredoxin-fold anticodon binding domain-containing protein	mitochondrion - soluble	0.997	0.0031	0.994	mitochondrion - soluble
TGME49_267090	hypothetical protein	mitochondrion - soluble	0.993	2.72e-07	0.993	mitochondrion - soluble
TGME49_273930	DNA topoisomerase domain-containing protein	mitochondrion - soluble	0.992	0.00791	0.984	unknown
TGME49_246530	phospholipase D active site domain-containing protein	mitochondrion - soluble	0.905	4.06e-07	0.905	unknown
TGME49_249630	glutathione S-transferase, N-terminal domain-containing protein	mitochondrion - soluble	0.903	0.0971	0.815	unknown
TGME49_310500	hypothetical protein	mitochondrion - soluble	0.0287	0.971	0.000823	unknown
TGME49_219750	cytochrome c, putative	mitochondrion - soluble	0.00628	0.994	3.95e-05	unknown
TGME49_319730	YOU2 family C2C2 zinc finger protein	mitochondrion - soluble	0.00443	0.996	1.96e-05	unknown
TGME49_254050	optic atrophy 3 protein (opa3) protein	mitochondrion - soluble	0.00378	0.996	1.43e-05	unknown
TGME49_235398	hypothetical protein	mitochondrion - soluble	0.00249	0.998	6.18e-06	unknown
TGME49_209010	elongation factor TS protein	mitochondrion - soluble	0.00196	0.998	3.83e-06	unknown
TGME49_277690	hypothetical protein	mitochondrion - soluble	0.00113	0.999	1.27e-06	unknown
TGME49_229420	cytochrome c, putative	mitochondrion - soluble	0.00101	0.999	1.02e-06	unknown
TGME49_209790	radical SAM domain-containing protein	mitochondrion - soluble	0.000732	0.999	8.95e-07	unknown
TGME49_314270	peptidyl-tRNA hydrolase domain-containing protein	mitochondrion - soluble	0.000458	1	2.1e-07	unknown
TGME49_258000	hypothetical protein	mitochondrion - soluble	0.00039	1	1.52e-07	unknown
TGME49_285272	hypothetical protein	mitochondrion - soluble	0.000224	1	5e-08	unknown
TGME49_227870	Tim10/DDP family zinc finger superfamily protein	mitochondrion - soluble	0.000135	1	1.83e-08	unknown
TGME49_240830	hydrolase, alpha/beta fold family protein	mitochondrion - soluble	0.000113	1	1.38e-08	unknown
TGME49_234510	ankyrin repeat-containing protein	mitochondrion - soluble	7.63e-05	1	5.82e-09	unknown
TGME49_276210	phosphoglycerate mutase family protein	mitochondrion - soluble	4.44e-05	1	1.99e-09	unknown
TGME49_265180	hypothetical protein	mitochondrion - soluble	4.09e-05	1	1.7e-09	unknown
TGME49_227140	hypothetical protein	mitochondrion - soluble	4.07e-05	1	1.66e-09	unknown
TGME49_254610	Tim10/DDP family zinc finger superfamily protein	mitochondrion - soluble	3.07e-05	1	9.41e-10	unknown
TGME49_256810	DnaJ domain-containing protein	mitochondrion - soluble	2.45e-05	1	5.98e-10	unknown
TGME49_262520	cyclophilin, putative	mitochondrion - soluble	1.9e-05	1	3.6e-10	unknown
TGME49_267040	hypothetical protein	mitochondrion - soluble	1.58e-05	1	2.5e-10	unknown
TGME49_230520	cyclophilin 1, putative	mitochondrion - soluble	1.43e-05	1	2.05e-10	unknown
TGME49_261510	hypothetical protein	mitochondrion - soluble	1.3e-05	1	1.7e-10	unknown
TGME49_291590	hypothetical protein	mitochondrion - soluble	8.96e-06	1	8.08e-11	unknown
TGME49_257390	ribosome biogenesis GTP-binding protein YsxC protein	mitochondrion - soluble	5.42e-06	1	2.94e-11	unknown
TGME49_259850	hypothetical protein	mitochondrion - soluble	1.11e-06	1	1.24e-12	unknown
TGME49_276990	cytochrome b5 family heme/steroid binding domain-containing protein	mitochondrion - soluble	6.07e-07	1	3.79e-13	unknown
TGME49_256090	glycerophosphodiester phosphodiesterase family protein	mitochondrion - soluble	2.78e-07	1	8.29e-14	unknown
TGME49_250900	hypothetical protein	mitochondrion - soluble	1.97e-07	1	3.86e-14	unknown
TGME49_224340	hypothetical protein	mitochondrion - soluble	9.04e-08	1	8.17e-15	unknown
TGME49_299168	ATPase, AAA family protein	mitochondrion - soluble	4.22e-08	1	1.78e-15	unknown
TGME49_225240	50S ribosomal protein L13, putative	mitochondrion - soluble	3.56e-08	1	1.27e-15	unknown
TGME49_212920	hypothetical protein	mitochondrion - soluble	1.19e-08	1	1.41e-16	unknown
TGME49_202720	RNB family domain-containing protein	mitochondrion - soluble	6.79e-09	1	4.61e-17	unknown
TGME49_252270	L1P family of ribosomal protein	mitochondrion - soluble	4.7e-09	1	2.21e-17	unknown
TGME49_318170	hypothetical protein	mitochondrion - soluble	4.12e-10	1	1.7e-19	unknown
TGME49_283830	type I inorganic pyrophosphatase PPase	mitochondrion - soluble	4.06e-10	1	1.65e-19	unknown
TGME49_211850	hypothetical protein	mitochondrion - soluble	2.65e-11	1	7.02e-22	unknown
TGME49_288320	adenylate kinase	mitochondrion - soluble	1.47e-11	1	2.15e-22	unknown
TGME49_221170	CAAX metallo endopeptidase	mitochondrion - soluble	1.31e-11	1	1.83e-22	unknown
TGME49_225710	mitochondrial inner membrane translocase subunit TIM17, putative	mitochondrion - soluble	3.28e-12	1	1.07e-23	unknown
TGME49_236000	ferredoxin, putative	mitochondrion - soluble	3.25e-13	1	1.06e-25	unknown
TGME49_297745	hypothetical protein	mitochondrion - soluble	1.38e-13	1	2.45e-26	unknown
TGME49_201210	hypothetical protein	mitochondrion - soluble	3.65e-14	1	1.33e-27	unknown
TGME49_268880	hypothetical protein	mitochondrion - soluble	1.3e-16	1	2.89e-32	unknown
TGME49_239080	carrier superfamily protein	mitochondrion - soluble	2.8e-17	1	3.1e-33	unknown
TGME49_248600	aspartate aminotransferase	mitochondrion - soluble	3.5e-27	1	0	unknown
TGME49_316710	hypothetical protein	mitochondrion - soluble	3.33e-39	1	0	unknown
TGME49_278450	hypothetical protein	mitochondrion - soluble	5.03e-27	1	0	unknown
TGME49_215390	TIM10 family protein, putative	mitochondrion - soluble	4.01e-42	1	0	unknown
TGME49_208300	hypothetical protein	mitochondrion - soluble	1.54e-19	1	0	unknown
TGME49_320592	hypothetical protein	mitochondrion - soluble	2.17e-23	1	0	unknown
TGME49_216055	hypothetical protein	mitochondrion - soluble	3.41e-30	1	0	unknown
TGME49_206500	hypothetical protein	mitochondrion - soluble	3.36e-18	1	0	unknown
TGME49_238000	peptidyl-prolyl isomerase	mitochondrion - soluble	3.11e-26	1	0	unknown
TGME49_213069	hypothetical protein	mitochondrion - soluble	3.74e-23	1	0	unknown
TGME49_286070	hypothetical protein	mitochondrion - soluble	9.82e-54	1	0	unknown
TGME49_246060	DNA-dependent RNA polymerase	mitochondrion - soluble	6.24e-20	1	0	unknown
TGME49_242320	B-box zinc finger domain-containing protein	mitochondrion - soluble	2.09e-41	1	0	unknown
TGME49_239087	hypothetical protein	mitochondrion - soluble	7.12e-28	1	0	unknown
TGME49_263760	hypothetical protein	mitochondrion - soluble	6.28e-33	1	0	unknown
TGME49_318420	30S ribosomal protein S16, putative	mitochondrion - soluble	2.32e-25	1	0	unknown
TGME49_214370	hypothetical protein	mitochondrion - soluble	1.28e-22	1	0	unknown
TGME49_246000	large subunit ribosomal protein IMG2	mitochondrion - soluble	1.27e-38	1	0	unknown
TGME49_247920	methyltransferase domain-containing protein	mitochondrion - soluble	7.88e-44	1	0	unknown

## Sheet: probability 1
Accession	Description	tagm.map.allocation	tagm.map.probability	tagm.map.outlier	tagm.map.loc.prob	tagm.map.allocation.pred
TGME49_247550	heat shock protein HSP60	mitochondrion - soluble	1	1.24e-11	1	mitochondrion - soluble
TGME49_230410	peroxiredoxin PRX3	mitochondrion - soluble	1	1.5e-11	1	mitochondrion - soluble
TGME49_239490	dehydrogenase E1 component family protein	mitochondrion - soluble	1	1.38e-09	1	mitochondrion - soluble
TGME49_260170	elongation factor EF-G, putative	mitochondrion - soluble	1	2.26e-08	1	mitochondrion - soluble
TGME49_316330	superoxide dismutase SOD2	mitochondrion - soluble	1	1.86e-09	1	mitochondrion - soluble
TGME49_207760	DnaJ C terminal region domain-containing protein	mitochondrion - soluble	1	5.09e-09	1	mitochondrion - soluble
TGME49_257480	NADP-dependent succinate-semialdehyde dehydrogenase	mitochondrion - soluble	1	9.99e-09	1	mitochondrion - soluble
TGME49_290840	serine protease	mitochondrion - soluble	1	3.65e-11	1	mitochondrion - soluble
TGME49_237010	hypothetical protein	mitochondrion - soluble	1	9.54e-10	1	mitochondrion - soluble
TGME49_313240	ethylene-responsive RNA helicase, putative	mitochondrion - soluble	1	1.35e-08	1	mitochondrion - soluble
TGME49_265360	hypothetical protein	mitochondrion - soluble	1	2.66e-09	1	mitochondrion - soluble
TGME49_212930	NifU family domain-containing protein	mitochondrion - soluble	1	1.06e-10	1	mitochondrion - soluble
TGME49_314400	pyruvate dehydrogenase E1 component, beta subunit, putative	mitochondrion - soluble	1	1.92e-11	1	mitochondrion - soluble
TGME49_259710	protein kinase	mitochondrion - soluble	1	5.38e-11	1	mitochondrion - soluble
TGME49_301120	acetyl-CoA acetyltransferase	mitochondrion - soluble	1	5.58e-09	1	mitochondrion - soluble
TGME49_263840	hypothetical protein	mitochondrion - soluble	1	2.16e-10	1	mitochondrion - soluble
TGME49_263530	chaperonin, putative	mitochondrion - soluble	1	2.81e-09	1	mitochondrion - soluble
TGME49_267775	hypothetical protein	mitochondrion - soluble	1	2.19e-08	1	mitochondrion - soluble
TGME49_237470	glycine cleavage T-protein (aminomethyl transferase) domain-containing protein	mitochondrion - soluble	1	4.99e-10	1	mitochondrion - soluble
TGME49_292300	DNA-directed RNA polymerase III RPC8	mitochondrion - soluble	1	3.5e-09	1	mitochondrion - soluble
TGME49_270120	thioredoxin-like protein TLP1	mitochondrion - soluble	1	6.39e-11	1	mitochondrion - soluble
TGME49_229620	hypothetical protein	mitochondrion - soluble	1	2.81e-10	1	mitochondrion - soluble
TGME49_268260	hypothetical protein	mitochondrion - soluble	1	1.69e-09	1	mitochondrion - soluble
TGME49_227990	hypothetical protein	mitochondrion - soluble	1	1.13e-10	1	mitochondrion - soluble
TGME49_204550	hypothetical protein	mitochondrion - soluble	1	2.95e-09	1	mitochondrion - soluble
TGME49_272230	heat shock protein hslv, putative	mitochondrion - soluble	1	5.34e-09	1	mitochondrion - soluble
TGME49_229740	hypothetical protein	mitochondrion - soluble	1	1.12e-09	1	mitochondrion - soluble
TGME49_262810	iron donor protein CyaY protein	mitochondrion - soluble	1	2.03e-10	1	mitochondrion - soluble
TGME49_223500	hypothetical protein	mitochondrion - soluble	1	5.42e-11	1	mitochondrion - soluble
TGME49_254230	hypothetical protein	mitochondrion - soluble	1	2.14e-11	1	mitochondrion - soluble
TGME49_288990	hypothetical protein	mitochondrion - soluble	1	1.83e-09	1	mitochondrion - soluble
TGME49_266260	hypothetical protein	mitochondrion - soluble	1	1.27e-08	1	mitochondrion - soluble
TGME49_268730	glutaredoxin-related protein	mitochondrion - soluble	1	9.87e-12	1	mitochondrion - soluble
TGME49_290460	hypothetical protein	mitochondrion - soluble	1	1.58e-10	1	mitochondrion - soluble
TGME49_236520	hypothetical protein	mitochondrion - soluble	1	2.02e-08	1	mitochondrion - soluble
TGME49_314422	rhodanese family domain-containing protein	mitochondrion - soluble	1	6.67e-10	1	mitochondrion - soluble
TGME49_289140	ribosomal protein l22/l43, putative	mitochondrion - soluble	1	9.17e-11	1	mitochondrion - soluble
TGME49_265470	hypothetical protein	mitochondrion - soluble	1	1.03e-09	1	mitochondrion - soluble
TGME49_226280	ribosomal protein L28, putative	mitochondrion - soluble	1	4.88e-09	1	mitochondrion - soluble
TGME49_290900	hydrolase, NUDIX family protein	mitochondrion - soluble	1	7.88e-09	1	mitochondrion - soluble
TGME49_266840	hypothetical protein	mitochondrion - soluble	1	4.37e-10	1	mitochondrion - soluble
TGME49_215250	thiamin pyrophosphokinase, catalytic domain-containing protein	mitochondrion - soluble	1	1.41e-10	1	mitochondrion - soluble
TGME49_309390	hypothetical protein	mitochondrion - soluble	1	1e-09	1	mitochondrion - soluble
TGME49_236820	hypothetical protein	mitochondrion - soluble	1	1.49e-09	1	mitochondrion - soluble
TGME49_216010	ribosomal protein RPL24	mitochondrion - soluble	1	1.42e-08	1	mitochondrion - soluble
TGME49_285170	ribosomal RNA large subunit methyltransferase I, putative	mitochondrion - soluble	1	9.9e-09	1	mitochondrion - soluble
TGME49_260660	50S ribosomal protein L23, putative	mitochondrion - soluble	1	3.92e-09	1	mitochondrion - soluble
TGME49_215020	hypothetical protein	mitochondrion - soluble	1	1.27e-08	1	mitochondrion - soluble
TGME49_240670	adrenodoxin-type ferredoxin, putative	mitochondrion - soluble	1	8.13e-12	1	mitochondrion - soluble
TGME49_270310	hypothetical protein	mitochondrion - soluble	1	1e-11	1	mitochondrion - soluble
TGME49_222390	hypothetical protein	mitochondrion - soluble	1	2.25e-08	1	mitochondrion - soluble
TGME49_225810	BIR protein	mitochondrion - soluble	1	1.56e-08	1	mitochondrion - soluble
TGME49_312390	hypothetical protein	mitochondrion - soluble	1	7.37e-11	1	mitochondrion - soluble
TGME49_230050	50S ribosomal protein L3, putative	mitochondrion - soluble	1	1.21e-09	1	mitochondrion - soluble
TGME49_223660	50S ribosomal protein L4, putative	mitochondrion - soluble	1	5.96e-10	1	mitochondrion - soluble
TGME49_218790	elongation factor G C-terminus domain-containing protein	mitochondrion - soluble	1	2.09e-10	1	mitochondrion - soluble
TGME49_267560	folate-binding protein YgfZ protein	mitochondrion - soluble	1	6.19e-08	1	mitochondrion - soluble
TGME49_219682	pyruvate dehydrogenase kinase, putative	mitochondrion - soluble	1	5.08e-08	1	mitochondrion - soluble
TGME49_310118	hypothetical protein	mitochondrion - soluble	1	3.45e-08	1	mitochondrion - soluble
TGME49_315230	hypothetical protein	mitochondrion - soluble	1	2.53e-08	1	mitochondrion - soluble
TGME49_227860	hypothetical protein	mitochondrion - soluble	1	6.99e-08	1	mitochondrion - soluble
TGME49_258100	TPR repeat region protein	mitochondrion - soluble	1	2.77e-08	1	mitochondrion - soluble
TGME49_224730	hypothetical protein	mitochondrion - soluble	1	5.42e-08	1	mitochondrion - soluble
TGME49_203620	hypothetical protein	mitochondrion - soluble	1	2.61e-08	1	mitochondrion - soluble
TGME49_300030	hypothetical protein	mitochondrion - soluble	1	3.57e-08	1	mitochondrion - soluble
TGME49_231460	hypothetical protein	mitochondrion - soluble	1	2.54e-08	1	mitochondrion - soluble
TGME49_310300	hypothetical protein	mitochondrion - soluble	1	3.52e-08	1	mitochondrion - soluble
TGME49_297170	50S ribosomal protein L17, putative	mitochondrion - soluble	1	6.89e-08	1	mitochondrion - soluble
TGME49_263110	hypothetical protein	mitochondrion - soluble	1	6.46e-08	1	mitochondrion - soluble
TGME49_319540	hypothetical protein	mitochondrion - soluble	1	5.3e-08	1	mitochondrion - soluble
TGME49_293310	ribosomal protein L20, putative	mitochondrion - soluble	1	4.98e-08	1	mitochondrion - soluble
TGME49_233930	CAF1 family ribonuclease	mitochondrion - soluble	1	1.23e-07	1	mitochondrion - soluble
TGME49_318560	ATPase/histidine kinase/DNA gyrase B/HSP90 domain-containing protein	mitochondrion - soluble	1	7.78e-08	1	mitochondrion - soluble
TGME49_297890	hypothetical protein	mitochondrion - soluble	1	8.37e-08	1	mitochondrion - soluble
TGME49_285750	6,7-dihydropteridine reductase	mitochondrion - soluble	1	1.14e-07	1	mitochondrion - soluble
TGME49_309010	elongation factor P, putative	mitochondrion - soluble	1	8.41e-08	1	mitochondrion - soluble
TGME49_228250	elongation factor Tu GTP binding domain-containing protein	mitochondrion - soluble	1	8.48e-08	1	mitochondrion - soluble
TGME49_292920	heat shock protein 75, putative	mitochondrion - soluble	1	1.34e-07	1	mitochondrion - soluble
TGME49_214790	glycoprotein	mitochondrion - soluble	1	1.49e-07	1	mitochondrion - soluble
TGME49_268290	DEAD/DEAH box helicase domain-containing protein	mitochondrion - soluble	1	1.59e-07	1	mitochondrion - soluble
TGME49_220200	hypothetical protein	mitochondrion - soluble	1	1.73e-07	1	mitochondrion - soluble
TGME49_261475	hypothetical protein	mitochondrion - soluble	1	1.3e-07	1	mitochondrion - soluble
TGME49_261030	pyridine nucleotide-disulfide oxidoreductase domain-containing protein	mitochondrion - soluble	1	2.02e-07	1	mitochondrion - soluble
TGME49_251885	hypothetical protein	mitochondrion - soluble	1	2.1e-07	1	mitochondrion - soluble
TGME49_224490	polyprenyl synthetase superfamily protein	mitochondrion - soluble	1	2.14e-07	1	mitochondrion - soluble
TGME49_219770	30S ribosomal protein S12, putative	mitochondrion - soluble	1	2.57e-07	1	mitochondrion - soluble
TGME49_207800	hypothetical protein	mitochondrion - soluble	1	2.34e-07	1	mitochondrion - soluble
TGME49_213420	RAP domain-containing protein	mitochondrion - soluble	1	2.29e-07	1	mitochondrion - soluble
TGME49_223270	hypothetical protein	mitochondrion - soluble	1	3.24e-07	1	mitochondrion - soluble
TGME49_251890	hypothetical protein	mitochondrion - soluble	1	3.98e-07	1	mitochondrion - soluble
TGME49_264160	DEAD/DEAH box helicase domain-containing protein	mitochondrion - soluble	1	3.89e-07	1	mitochondrion - soluble
TGME49_211300	DUF74 family protein, putative	mitochondrion - soluble	1	3.86e-07	1	mitochondrion - soluble
TGME49_318400	hypothetical protein	mitochondrion - soluble	1	4.98e-07	1	mitochondrion - soluble
TGME49_314690	hypothetical protein	mitochondrion - soluble	1	4.15e-07	1	mitochondrion - soluble
TGME49_211090	aminotransferase, class V superfamily protein	mitochondrion - soluble	1	6.12e-07	1	mitochondrion - soluble
TGME49_318290	hypothetical protein	mitochondrion - soluble	1	6.23e-07	1	mitochondrion - soluble
TGME49_210730	ATP-dependent hsl protease ATP-binding subunit hslU, putative	mitochondrion - soluble	1	6.52e-07	1	mitochondrion - soluble
TGME49_270150	hypothetical protein	mitochondrion - soluble	1	6.73e-07	1	mitochondrion - soluble
TGME49_313700	hypothetical protein	mitochondrion - soluble	1	7.28e-07	1	mitochondrion - soluble
TGME49_290650	hypothetical protein	mitochondrion - soluble	1	8.46e-07	1	mitochondrion - soluble
TGME49_249790	hypothetical protein	mitochondrion - soluble	1	8.5e-07	1	mitochondrion - soluble
TGME49_252480	hypothetical protein	mitochondrion - soluble	1	2.04e-07	1	mitochondrion - soluble
TGME49_314680	hypothetical protein	mitochondrion - soluble	1	9.82e-07	1	mitochondrion - soluble
TGME49_257730	methionine aminopeptidase, type i, putative	mitochondrion - soluble	1	1.03e-06	1	mitochondrion - soluble
TGME49_268650	chaperone clpB protein, putative	mitochondrion - soluble	1	1.16e-06	1	mitochondrion - soluble
TGME49_278220	hypothetical protein	mitochondrion - soluble	1	1.31e-06	1	mitochondrion - soluble
TGME49_203730	hypothetical protein	mitochondrion - soluble	1	1.3e-06	1	mitochondrion - soluble
TGME49_262000	AP2 domain transcription factor AP2VIIb-2	mitochondrion - soluble	1	1.35e-06	1	mitochondrion - soluble
TGME49_216530	ribosome recycling factor protein	mitochondrion - soluble	1	1.51e-06	1	mitochondrion - soluble
TGME49_290180	AP2 domain transcription factor AP2IX-6	mitochondrion - soluble	1	1.69e-06	1	mitochondrion - soluble
TGME49_224990	hypothetical protein	mitochondrion - soluble	1	1.77e-06	1	mitochondrion - soluble
TGME49_232090	3-hydroxyacyl-CoA dehydrogenase, NAD binding domain-containing protein	mitochondrion - soluble	1	1.83e-06	1	mitochondrion - soluble
TGME49_273885	hypothetical protein	mitochondrion - soluble	1	2.3e-06	1	mitochondrion - soluble
TGME49_263550	39S ribosomal protein L47, mitochondrial precursor, putative	mitochondrion - soluble	1	2.72e-06	1	mitochondrion - soluble
TGME49_217760	GTP-binding protein	mitochondrion - soluble	1	3.12e-06	1	mitochondrion - soluble
TGME49_291350	hypothetical protein	mitochondrion - soluble	1	3.61e-06	1	mitochondrion - soluble
TGME49_224090	enoyl-CoA hydratase/isomerase family protein	mitochondrion - soluble	1	3.9e-06	1	mitochondrion - soluble
TGME49_213310	hypothetical protein	mitochondrion - soluble	1	4.33e-06	1	mitochondrion - soluble
TGME49_268740	hypothetical protein	mitochondrion - soluble	1	4.51e-06	1	mitochondrion - soluble
TGME49_251950	ribosomal protein l7/l12 c-terminal domain-containing protein	mitochondrion - soluble	1	4.7e-06	1	mitochondrion - soluble
TGME49_254800	hypothetical protein	mitochondrion - soluble	1	4.9e-06	1	mitochondrion - soluble
TGME49_278250	hypothetical protein	mitochondrion - soluble	1	4.92e-06	1	mitochondrion - soluble
TGME49_294190	enoyl-CoA hydratase/isomerase family protein	mitochondrion - soluble	1	5.04e-06	1	mitochondrion - soluble
TGME49_229900	hypothetical protein	mitochondrion - soluble	1	5.18e-06	1	mitochondrion - soluble
TGME49_285840	RAP domain-containing protein	mitochondrion - soluble	1	6.68e-06	1	mitochondrion - soluble
TGME49_299070	pyruvate kinase PyKII	mitochondrion - soluble	1	6.84e-06	1	mitochondrion - soluble
TGME49_244570	hypothetical protein	mitochondrion - soluble	1	7.03e-06	1	mitochondrion - soluble
TGME49_218590	protein phosphatase 2C domain-containing protein	mitochondrion - soluble	1	7e-06	1	mitochondrion - soluble
TGME49_218840	mutS domain protein	mitochondrion - soluble	1	7.3e-06	1	mitochondrion - soluble
TGME49_285680	dihydrolipoamide acyltransferase, putative	mitochondrion - soluble	1	7.73e-06	1	mitochondrion - soluble
TGME49_297845	hypothetical protein	mitochondrion - soluble	1	8.11e-06	1	mitochondrion - soluble
TGME49_288620	Erv1 / Alr family protein	mitochondrion - soluble	1	9.34e-06	1	mitochondrion - soluble
TGME49_207620	pyridine nucleotide-disulfide oxidoreductase domain-containing protein	mitochondrion - soluble	1	9.42e-06	1	mitochondrion - soluble
TGME49_220100	phosphoribosylpyrophosphate synthetase	mitochondrion - soluble	1	9.85e-06	1	mitochondrion - soluble
TGME49_225380	hypothetical protein	mitochondrion - soluble	1	1.02e-05	1	mitochondrion - soluble
TGME49_207040	hypothetical protein	mitochondrion - soluble	1	1.12e-05	1	mitochondrion - soluble
TGME49_212725	hypothetical protein	mitochondrion - soluble	1	1.14e-05	1	mitochondrion - soluble
TGME49_286260	tetratricopeptide repeat-containing protein	mitochondrion - soluble	1	1.44e-05	1	mitochondrion - soluble
TGME49_209580	RNA methylase family UPF0020 protein	mitochondrion - soluble	1	1.51e-05	1	mitochondrion - soluble
TGME49_217020	ATPase, AFG1 family protein	mitochondrion - soluble	1	1.75e-05	1	mitochondrion - soluble
TGME49_313770	hypothetical protein	mitochondrion - soluble	1	7.39e-07	1	mitochondrion - soluble
TGME49_249690	hypothetical protein	mitochondrion - soluble	1	2.27e-05	1	mitochondrion - soluble
TGME49_215920	hypothetical protein	mitochondrion - soluble	1	2.33e-05	1	mitochondrion - soluble
TGME49_232815	Erv1 / Alr family protein	mitochondrion - soluble	1	2.57e-05	1	mitochondrion - soluble
TGME49_295380	hypothetical protein	mitochondrion - soluble	1	2.67e-05	1	mitochondrion - soluble
TGME49_254410	protein phosphatase 2C, putative	mitochondrion - soluble	1	4.11e-05	1	mitochondrion - soluble
TGME49_244350	DnaJ domain-containing protein	mitochondrion - soluble	1	8.35e-06	1	mitochondrion - soluble
TGME49_254810	hypothetical protein	mitochondrion - soluble	1	6.86e-05	1	mitochondrion - soluble
TGME49_224900	adenylate kinase, putative	mitochondrion - soluble	1	8.84e-05	1	mitochondrion - soluble
TGME49_288510	ubiquitin carboxyl-terminal hydrolase	mitochondrion - soluble	1	0.00014	1	mitochondrion - soluble
TGME49_249000	regulator of chromosome condensation (RCC1) repeat-containing protein	mitochondrion - soluble	1	0.000186	1	mitochondrion - soluble
TGME49_304660	prostaglandin-E synthase	mitochondrion - soluble	1	0.000217	1	mitochondrion - soluble
TGME49_289780	ATP-dependent hsl protease ATP-binding subunit hslU, putative	mitochondrion - soluble	1	0.000226	1	mitochondrion - soluble
TGME49_263740	ABC transporter transmembrane region domain-containing protein	mitochondrion - soluble	1	4.47e-05	0.999	mitochondrion - soluble
TGME49_275840	protein phosphatase 2C domain-containing protein	mitochondrion - soluble	1	0.000165	0.999	mitochondrion - soluble
TGME49_248520	hypothetical protein	mitochondrion - soluble	1	7.01e-05	0.999	mitochondrion - soluble
TGME49_288685	Fe-S protein assembly co-chaperone HscB protein	mitochondrion - soluble	1	0.000468	0.999	mitochondrion - soluble
TGME49_320700	AP2 domain transcription factor AP2IV-1	mitochondrion - soluble	1	0.000485	0.999	mitochondrion - soluble
TGME49_289180	thioredoxin family redox-active protein, putative	mitochondrion - soluble	1	0.000495	0.999	mitochondrion - soluble

## Sheet: hypothetical
Accession	Description	tagm.map.allocation	tagm.map.probability	tagm.map.outlier	tagm.map.loc.prob	tagm.map.allocation.pred
TGME49_237010	hypothetical protein	mitochondrion - soluble	1	9.54e-10	1	mitochondrion - soluble
TGME49_265360	hypothetical protein	mitochondrion - soluble	1	2.66e-09	1	mitochondrion - soluble
TGME49_263840	hypothetical protein	mitochondrion - soluble	1	2.16e-10	1	mitochondrion - soluble
TGME49_267775	hypothetical protein	mitochondrion - soluble	1	2.19e-08	1	mitochondrion - soluble
TGME49_229620	hypothetical protein	mitochondrion - soluble	1	2.81e-10	1	mitochondrion - soluble
TGME49_268260	hypothetical protein	mitochondrion - soluble	1	1.69e-09	1	mitochondrion - soluble
TGME49_227990	hypothetical protein	mitochondrion - soluble	1	1.13e-10	1	mitochondrion - soluble
TGME49_204550	hypothetical protein	mitochondrion - soluble	1	2.95e-09	1	mitochondrion - soluble
TGME49_229740	hypothetical protein	mitochondrion - soluble	1	1.12e-09	1	mitochondrion - soluble
TGME49_223500	hypothetical protein	mitochondrion - soluble	1	5.42e-11	1	mitochondrion - soluble
TGME49_254230	hypothetical protein	mitochondrion - soluble	1	2.14e-11	1	mitochondrion - soluble
TGME49_288990	hypothetical protein	mitochondrion - soluble	1	1.83e-09	1	mitochondrion - soluble
TGME49_266260	hypothetical protein	mitochondrion - soluble	1	1.27e-08	1	mitochondrion - soluble
TGME49_290460	hypothetical protein	mitochondrion - soluble	1	1.58e-10	1	mitochondrion - soluble
TGME49_236520	hypothetical protein	mitochondrion - soluble	1	2.02e-08	1	mitochondrion - soluble
TGME49_265470	hypothetical protein	mitochondrion - soluble	1	1.03e-09	1	mitochondrion - soluble
TGME49_266840	hypothetical protein	mitochondrion - soluble	1	4.37e-10	1	mitochondrion - soluble
TGME49_309390	hypothetical protein	mitochondrion - soluble	1	1e-09	1	mitochondrion - soluble
TGME49_236820	hypothetical protein	mitochondrion - soluble	1	1.49e-09	1	mitochondrion - soluble
TGME49_215020	hypothetical protein	mitochondrion - soluble	1	1.27e-08	1	mitochondrion - soluble
TGME49_270310	hypothetical protein	mitochondrion - soluble	1	1e-11	1	mitochondrion - soluble
TGME49_222390	hypothetical protein	mitochondrion - soluble	1	2.25e-08	1	mitochondrion - soluble
TGME49_312390	hypothetical protein	mitochondrion - soluble	1	7.37e-11	1	mitochondrion - soluble
TGME49_310118	hypothetical protein	mitochondrion - soluble	1	3.45e-08	1	mitochondrion - soluble
TGME49_315230	hypothetical protein	mitochondrion - soluble	1	2.53e-08	1	mitochondrion - soluble
TGME49_227860	hypothetical protein	mitochondrion - soluble	1	6.99e-08	1	mitochondrion - soluble
TGME49_224730	hypothetical protein	mitochondrion - soluble	1	5.42e-08	1	mitochondrion - soluble
TGME49_203620	hypothetical protein	mitochondrion - soluble	1	2.61e-08	1	mitochondrion - soluble
TGME49_300030	hypothetical protein	mitochondrion - soluble	1	3.57e-08	1	mitochondrion - soluble
TGME49_231460	hypothetical protein	mitochondrion - soluble	1	2.54e-08	1	mitochondrion - soluble
TGME49_310300	hypothetical protein	mitochondrion - soluble	1	3.52e-08	1	mitochondrion - soluble
TGME49_263110	hypothetical protein	mitochondrion - soluble	1	6.46e-08	1	mitochondrion - soluble
TGME49_319540	hypothetical protein	mitochondrion - soluble	1	5.3e-08	1	mitochondrion - soluble
TGME49_297890	hypothetical protein	mitochondrion - soluble	1	8.37e-08	1	mitochondrion - soluble
TGME49_220200	hypothetical protein	mitochondrion - soluble	1	1.73e-07	1	mitochondrion - soluble
TGME49_261475	hypothetical protein	mitochondrion - soluble	1	1.3e-07	1	mitochondrion - soluble
TGME49_251885	hypothetical protein	mitochondrion - soluble	1	2.1e-07	1	mitochondrion - soluble
TGME49_207800	hypothetical protein	mitochondrion - soluble	1	2.34e-07	1	mitochondrion - soluble
TGME49_223270	hypothetical protein	mitochondrion - soluble	1	3.24e-07	1	mitochondrion - soluble
TGME49_251890	hypothetical protein	mitochondrion - soluble	1	3.98e-07	1	mitochondrion - soluble
TGME49_318400	hypothetical protein	mitochondrion - soluble	1	4.98e-07	1	mitochondrion - soluble
TGME49_314690	hypothetical protein	mitochondrion - soluble	1	4.15e-07	1	mitochondrion - soluble
TGME49_318290	hypothetical protein	mitochondrion - soluble	1	6.23e-07	1	mitochondrion - soluble
TGME49_270150	hypothetical protein	mitochondrion - soluble	1	6.73e-07	1	mitochondrion - soluble
TGME49_313700	hypothetical protein	mitochondrion - soluble	1	7.28e-07	1	mitochondrion - soluble
TGME49_290650	hypothetical protein	mitochondrion - soluble	1	8.46e-07	1	mitochondrion - soluble
TGME49_249790	hypothetical protein	mitochondrion - soluble	1	8.5e-07	1	mitochondrion - soluble
TGME49_252480	hypothetical protein	mitochondrion - soluble	1	2.04e-07	1	mitochondrion - soluble
TGME49_314680	hypothetical protein	mitochondrion - soluble	1	9.82e-07	1	mitochondrion - soluble
TGME49_278220	hypothetical protein	mitochondrion - soluble	1	1.31e-06	1	mitochondrion - soluble
TGME49_203730	hypothetical protein	mitochondrion - soluble	1	1.3e-06	1	mitochondrion - soluble
TGME49_224990	hypothetical protein	mitochondrion - soluble	1	1.77e-06	1	mitochondrion - soluble
TGME49_273885	hypothetical protein	mitochondrion - soluble	1	2.3e-06	1	mitochondrion - soluble
TGME49_291350	hypothetical protein	mitochondrion - soluble	1	3.61e-06	1	mitochondrion - soluble
TGME49_213310	hypothetical protein	mitochondrion - soluble	1	4.33e-06	1	mitochondrion - soluble
TGME49_268740	hypothetical protein	mitochondrion - soluble	1	4.51e-06	1	mitochondrion - soluble
TGME49_254800	hypothetical protein	mitochondrion - soluble	1	4.9e-06	1	mitochondrion - soluble
TGME49_278250	hypothetical protein	mitochondrion - soluble	1	4.92e-06	1	mitochondrion - soluble
TGME49_229900	hypothetical protein	mitochondrion - soluble	1	5.18e-06	1	mitochondrion - soluble
TGME49_244570	hypothetical protein	mitochondrion - soluble	1	7.03e-06	1	mitochondrion - soluble
TGME49_297845	hypothetical protein	mitochondrion - soluble	1	8.11e-06	1	mitochondrion - soluble
TGME49_225380	hypothetical protein	mitochondrion - soluble	1	1.02e-05	1	mitochondrion - soluble
TGME49_207040	hypothetical protein	mitochondrion - soluble	1	1.12e-05	1	mitochondrion - soluble
TGME49_212725	hypothetical protein	mitochondrion - soluble	1	1.14e-05	1	mitochondrion - soluble
TGME49_313770	hypothetical protein	mitochondrion - soluble	1	7.39e-07	1	mitochondrion - soluble
TGME49_249690	hypothetical protein	mitochondrion - soluble	1	2.27e-05	1	mitochondrion - soluble
TGME49_215920	hypothetical protein	mitochondrion - soluble	1	2.33e-05	1	mitochondrion - soluble
TGME49_295380	hypothetical protein	mitochondrion - soluble	1	2.67e-05	1	mitochondrion - soluble
TGME49_254810	hypothetical protein	mitochondrion - soluble	1	6.86e-05	1	mitochondrion - soluble
TGME49_248520	hypothetical protein	mitochondrion - soluble	1	7.01e-05	0.999	mitochondrion - soluble

## Sheet: essential
Table S4. Analysis of proteins found to be mitochondrial in the LOPIT database. We focused on the soluble fraction, high probability, hypothetical and essential (each list has its own tab)
Gene ID	Predicted Protein Sequence	Are there hits that are ribosomal proteins?	ID of best e-value hit from selected organisms				Name of mitoribosomal protein	Found previously
			Arabidopsis	Trypanosome	Human	Yeast
TGGT1_203620	MGPLGRVSSGQLAGVRRHRSCGLIRSTGPLCLSLRQSQSASDSVSSLTPLSLQQRAVCRPVMNADPPCDVISRFVSPDSRLFIFCPRDILRASRGPSDVPAKSQAPTGVSIGSALSRESVTSRSTQPDRARLRLVSLSAAPSLCSTPRLSPCHTRCGAVRDTANASSCVSGPSRSESVLSPQDALHDNLLWLPARRTIRRHNAGATRATLARLPWFSSRFSLPDLHARFYTSSPHGRLLSSTTPSQLASPPSPPSPPPLRVPASFFLRASTSAPAISALRASRSSHFSVPGPPSSPMTLFVHASFSRSAGPLLGQARDAAVDAFFPGGGCSWLQVRWKKKRGKKEKVILNAEQVATKTRLPPIRLEDRITPEPPATVARNIRSQISRAVAGWKTKRMFT…	Y	6XYW_Bz		6ZM6_A1	5MRC_YY	S35	Y
TGGT1_204550	MSLSHTVAHLRRPGSLRHLQICQEIGCVGIADATPASSSLQLSLSRIRNNGKPNKPLLFASGGRLASVRNSEEKVMQGSSSLVCKRETLGPANRGGRSIATLIERSLEKHKDRLFDCGASGQPVTYKEVAEHARSISETLKAAAAYLHVPLTLPSALGRAGADGQARHTATSTEDCTGSASTLKCRGKPLNRPTIGLIVPPNSVAILAHLVGVWQCGGVGLLFPFPDPACLPFVADSTAAAAASAANAAVLFAKGGKTLHTYRPDALFQGNTGPSVYAKTVNPNSLPFLNSQNNAHNRNGVAQLWEYQAAESRCHLLVVTPEVAPMAAEVASKLSIPICVLRTSWVRKSDGTNGAEEQRAPERDLWSVRGRNKLEVKAYVPEVFHDSSRTSRNITRWQL…	Y		6HIX_BC			ml69	N
TGGT1_278220	MSSVFAFSLQSFLRRVFSIPSVSFATDARTHFLLPRWRPSAPEVLFRTKELTHTPTFHSSGQKQLHLQVRRLHIGHKSRSGAHSVLNWSFIRKPRQGEMRCLSVSPPFVGEMTPSRLWFRRQRIPRSCHRSREMGDPQPFSPATEISLSGRDSLPPHTRQRNIQGNMSVPQGPPSQPQRRERLFLHLTSPVKRKTLLFLGASPPTLQCLSSSFSSASAFAPQVTSSFCYCPHALRVFQNTAESPVPSSCSSPFSTPPASSHISSSPSSSPPSPSSPLLPSPFSSRPFSSLFFRSSVPSPASLRRTACGPGSSRFFSGTSRRLSLFFSDPPPAYALSLHAGYKIQAALCVDRLPLVYREPRYEKRWREFKEQWEAQTKNGLTLADEITFMKFPFHFFETE…	Y	6XYW_AI	6HIX_Aj	7OF0_e	3J6B_6	L46/L17	previously TGME49_297170 predicted to be L17
TGGT1_290460	MKPSSLSSFAQRVRKSGTRHAGRCFSRGLVAVCGFSQQKTGTDLLPSLSLSRSAATSSETSSPLLSSTDTHLGDASHLLPLSSAVSSFSALSSAVALSQTPFSRVSQPPLLPRWGLLTAFSSSSLRYSSLLSSSSPSPSSPSPSPSPSSQSPPSPSPSSPSPSPASSSSSPSSSSPASSSSPSPSPSPSSFPHYSRRHFKRQSPRQLHQLASNLAARGCTDVVLWSSMIQRAIEVNRSPESGAADVSVAPFRFFEALGFLGAVSSLGLTDRELFLSFVPCFLRSLSALEPRHLVQLLTVYEAAGVRPRGLYVAVFNRVLKLAPSFYSHEFADFLCCLARLKIANPSFLSAFSQTLVSRLPEIAFPDACRCVGALRSLGVAQQSLFDLFDERQKKELELL…	N
TGGT1_310118	MPVLTHCSLHTRGEGDCPETDKRRAETKSDTETDGEEKEKETDGEGERGECGGGVGVEDVGRFRLFDRHRLVELLPEGLAGELSRDVEMIPSATSPIGVMLRKATLELQMQLELFARVHAKSSADTRGETPLPRKRKETRKDGEREAREKKKDEGKDKDGGVGGRGLEEIGSRRSEDEWRERLSELRPFDARLAAVQRGFLLDGHRGVGKSCVLNYLIPWARENNWLVVYEPLPSRYAREIGDIKRSSAGVYIQSSFSQEFLERLGRFNRRLLEELPVARRCYGQAALDGVHRLYAERSYHSLLEKALEKDLDEIREQRDEELKRGSPHSGKDADLLDSQLREEILLARERLALWHTYRREVSIPSMKSRLPNPASVWEIAEFGLQNEAFATQALYEVW…	Y	6XYW_Bw	6HIZ_Cg	6ZM6_AX	5MRC_WW	mS29	Y
TGGT1_297890	MRGVRPSCFTDCLHKPCFCLATNGGAPGLRVSHAPGGLHQQAPFRGAKLDGFGGKQQTASRSVCSRCGAPFDRPYLTQRDSPCLPRNTRTRPNVARSQGVEDCVSSRVGFHGNADLPPSMTTCGFAHFPSGIISFPTSSAASIRQSNELSKCSFTDPDSVCIPAQHHGSPTHWDGPHRFLFRRRLTTLASTLSLSRSARKVPVYGTSQLSPREFRRQSLKLQRQGELFGYFAGLPYVSWRSLLRVLHLLVAKPFFRGQDLLALPVVCKRLGVSDFRVVDRLLAGAVVRPSMNFASPFSDSSDGQVTEEDRSCLRTGDTSTKPDPAYRAHAPTAARVALKKRPPFSLFVASLDDWPVQHHPHHMHAVQRLLAAICANLHNYTTPDLLLLFDGLTALGTPQ…	N
TGGT1_314690	MSHLCESSAQPNFPWHAFPPQVEWAVAYGSSFFRQSMKCQQSEKDSGQLGLSLGTAPSVSKCTLPTDALPSSSSPASSSTTSSSLRDYLLLVPASAVKAFHEENLRINPHHYSWVFRLSGSKAIERYQRLGHGVEVFYNTLVRLPPDGQLAKYGVTAIEDLQAELTEWTSLFFSGRLQKPVHFFSPKGSYVTEAPFWKHLQENRLNALRVALLLQRKAVFPFVDVLYAICGLSYTGDIRMAFVENPRKISNMVAGQTIQLFSLYYPLLTHIPGLSLRTQTSHEQCAAVCRRWHPDGPNAVSCGLSTDLMDSFACKRNYSRELNTGDERNSKNHDLGREETRAVRAHLEGNGATSYIEDDAAQLCEEILRGRMLVEIEGSLSDPSRFHAFRGSLFDTLPP…	N
TGGT1_229620	MNLQREASRLPRGACSAAMKLVSLPGAPRAGGCPRRRRRLQLSQADSPFFAFSPFSRTNPQHAPVKNGQKREVQEAGEESHLAATARTPQATTEHGTLPVRLASSPFQPRSLRRLAMSGFSCAPLATRVESADSVFSPWTSASKAVACSSRAAPHRFFSEVAATVSLPSLGSTLRDRRSRRGSRFFSSLRPECPRLPSSLSSAPSEAPSFLRLRVPCPSPVFAAPSASPLSSWPSSRLAWSTPSPRMSPYAWSSSSPLIAPSNALPQSRRLPALCESRRFFYYRFHKRIGKGNFNRYLEFYQKPRGIENTLRLRYNYTPTFTAKKRSEMWKVNLVKKIAHATDAKQVLDVWTYYRHRRTKRPYHYLLALQRLVEVGGCDPTDFRFRLIARGIYRTAKRF…	N
TGGT1_249690	MKFSSPASLRWTRSFSCASRVSTARGLPGSSSSVFSSRGLASPVRSRLPPEPQASLPARATQPPAPSVVSRSLSRSLSLQHRRASPSSPSPRSSALVSCFFSSVSSVRVTSAAACGGSDVASSSPHGSSVTTSSAIEQAPLRDPLVNPSFTAQKIPKDYVKKTLIPHLENQIAVVAKALNELELANLAAAYSKLPPALRHPELCRELAEKVKFRMNGFGAQEIVLALHPLFSLVGDSDKELWRLFAERIEKEFILRELSVLNLVSVLRVFEKLEGAFGDEFAAFVATLQDLLKAGISQFDAIELHDTLVALSMNHRETKRDLQLVRFALAEMDKKVHALSLLNQLSLLQALVRLKIEHRELTDLVASQLQDGRKIRNMPPKFVAQTVWVFAKLGRLADV…	N
TGGT1_224730	MSAICRPRLALAAAKAAAARLRPGPSESRAAAFAENWQASGKPQWARVCEERHFPMLQKLQPCFPLYRDVLAAMEQADFKPAGLVVNSEAQAKLGEFFLCCACALRPQEVESAGADNAALLRVAQRTAEKDFEPWLQEVRSFVSDFDATLADQVEAAALLRAHDEGRFWEASFAAAAPDLFDALVAAAEKADAETVNRSDESSSSPSLSSVSSPPLSSSASSPPSCPPSSCGTSSSVSFSESSPPSGSSPSVSVASSPSSSEPASSSLRGEETESSSEPTELEKAIVSENEDLAVQIYERWLVAVSQPIKRELRDALSHFGLLVVKEELEEAARSRGKE	N
TGGT1_222390	MSSFRLVSLYKDAPASSAVWVRFSAASSRCVSCLSEFFVSKGARTCWRNTLSGGVSSFEKTPVAPASGARTSPSPRSVASTSSSSSASPCVSSSGSPSQSPQPPLSEGCARLLCLHLSGRRAERLSAPVRERSDHTRADRRGGNGEDACSSTEGRAATLNRSESSSPSLPRRFSSVGVGPSALAPGRLPVLGAPTFLRLWLPLRCAYTRAFSSDSESGSKYGPEAPQPPAGLHWSWWELYVKGVNPEYPPRQRMFAFLTAQGVDVLEMEIREIEDVTRWLEMSNVYGEKFPRFPYDVTFQDKIEALKEKYPLAKKN	N
TGGT1_227860	MGKGAVHYTGTNFRRVQRLDIVDRMRALVAQGLVDAPLWLSAAERAPPMELSNLKLMDRKVHNKYLSLTQAVLKKYPNMRFQDCYVDGNDWSKGNDSYRADHPVMQFVALQLRLMNLGLDRHAAFREAEQAFYARRMQLEKQQKLNMAAAVVAAAARDPSAFARRPGSRGQGGSVPSSSLPRLTAMGLGDVQPLFTSGQAYWQFEIAKSQANHLLRIRSVLRRMKAQAEAAAQQEAESPSSSPPPSPSSPSAAASPSPRPSRRGASALQSLRQRAFSLSERQRRASLLGQRSQAEEASPLSSLAARSSVSSTASGGDQRDSEGSAERGRELSERASLSGEEEELEEGEYLAEPIDEEAMMRWFDAGEEEFDGDEDRD	Y	6XYW_Bu	6SGA_Cb	6NU2_AS	5MRC_UU	mS23	N
TGGT1_263840	MCMQIVISFESSFCRVRELRGFVSTRCARVRFCSTSERPLERKWIPSRANWNFSPASKMAARFPPFRSLHPLLPPCRFSRPKNLTDAKTTPRTEEASSSLHLPSASFSLQLSLRAEAGFASQVHEADRSPFLSSSPRPFFRRPYSVLCSSLGPGIPRGVPDLLRAPSFREERRVFSQTSSSGDPNVPSNKRETAKNPPASGRFRLLRAVENLVSARAKRGPVSSPETPGGPLSPVSASAAPERDGAGDTPQQNAEGERDLEETEAKSESEKVTDEGSHWLARRARGSRLATGRSLLAGQPDGCSVQDRREDGSESKPVTVVYAHASSMETTRPASSASLSRFLSNLLPRLFLFPTPLSSAQRTAEKPVAQGASVGAESAARESFLSPSQRQSLPFNFVT…	N
TGGT1_213310	MPLLSVSLLCVSLSACWLAGLVSPSVRMPRVSRRLVILLALAISCMSLFVDLPSLFPLSLASTASFRRDTPPPLTFSPPTALASSLSSPHHSPLPSASLFSPSPCSPPACSPSPWSSSPPSSRAFACPRGSSLLGVEPSFVSPVDLERSEKISLSLSRTRPSQLSARPAQSPERSSRRDTMESLHKAPLSKVFRLAHARLSSGSRSSPLSRFASSSSSPQAICGILPCCRKSKSLRGAFFSSSSRRASPRLCRSALSGPSCESPVGSPTFSSILSRSAASRVSFSLSNVSLFSAFSSPLPLCFHARFPSAAAGTVSSCVLSFCVSRTPSGSRSSLPSCFSYVVHSVLSDAPSLSRQTRCLSFCSWTPPLSPLSSSFASPSPRFSASSPSGWLFSRSRTE…	N
TGGT1_223500	MPSSLPLCFPRLPRGRNLPEEFSQSSFKIPREFWRQLSARVRAASLRADGCSAFAGRGRLPRDRSRCTDTLAGRLADISGTSSGQEKGSISEMHSVTRVTTRARAGLATDEANSERLLRTHMEGGSISTTPKVSEDNPVSHSRVFLPSPPVSAGPAPFQVVSVCSCAPIRLFRLPARGRGTSTPPRSVFSSLPSLSVPRSPVPFLVSPASSVPNFSQSPSSRGFSVASRIHFLNSRTRFQTAVHASDVAPPFLLLPLASPRPLLAYHHRFRTRNRKRGSRFHPHPLPLPPPPLSPPRSDAAHLFAGKPLAASAVSTAAGQQTLPPPLLRHLQGLFPVFRGPECDPSCGVGPAGEAAGLALLPPPSLVEPRHLEDLARRALQTRGETRDAASGACKSDRL…	N
TGGT1_249790	MAPFPRGIVKPRSAKVRAILNLSVEQRQPNPLRAPRKSLLDPPPCVAPLEKGNPKLDRQFDTLNRSITGFRKYKAPHTTAPRVVRDRDETNFHEMLGKFRFDLQGSFKENGDMLRDSLLQVGRDLFLVGWVKCRSRFATGHIQGDVHALSYMRRYLEKHVDESVSSVRFYEENFGMPLLEYERLSAVNDFRAPGKKQQHALRAAEKNKAKKLEQESLRHAQELERFYEENCIRNY	N
TGGT1_263110	MQSPCGGEMAVQVAALPSLGQLGRRRKLSFSRQKLPFFSQVKDARSSSRQDPHPAQIPRLSSLSVFPCSVSRPHSSRLLPQPSACRLSVSFFSSSVSPSSSASFASLRFFFSTAVPRVSAQSTVPLSSRFSRPFFCSSSFSLSPSRPFFHPVHIRGFCGRTSLLGPLRSLVSPRQPLASLSPLCSLPSSSLSPALPSSLLSAAPSLLTFCRTKMVKSASYRRPSRASPTGQARKPHVGVRRLAAEYVWPGVVLVKQRKVIAFNVETKRRNRHFKLYPGENVKVSKVTNLVALCHGRVKFTHDVSRDVLVVNVLPERREELLREDLWRYRTEHVRSMEENRHICFLRRKAVRMFGKELVNPPTKPPLRPFYFTKYDSWENPALPDVPQLDDDM	Y	6XYW_Aw	6HIX_A0	7OF0_W	3J6B_R	L27/L2	Y
TGGT1_270150	MAFSPLWRRQGMRGLRVSSRSSVSSPSSSSSSSSASSSPVSSRSDLQMSDSSSSSLFLSVSSSTSSARLPCSLTRPSSGAAVSHLLCGSRRAADFVSPQTGCVFSRAVSRVSAGVPRQRALSPKKGDTLPQRPPSHSDWERGRQMSAFLRRFLRKALASPRVHPSFTCSGAFCSADTHPPSLSLGREESACPSGVSCSRISACSFSTAHAASSPLFPEKFLSESGHPSSRRAPPSEPSPEASPFSSPSSASPPSASSCPPPPSSVASSSPSVSDLETVSSVSVCEARPSFFAFGASQEAQLRTVLPLLETSTDPRFLTNLLLSLHALPDIWPHVLVSPSLRSCRLVFPVHSAPSVSSSVSSSVASPLASAVSNQSPQAVPRLPSEDLYSSYLAQFKINE…	N
TGGT1_215920	MAASARRLSSLTRDAHKRFVPPSSSLFPLSPPVSAASPLPSFSSFFSPSRGSLPSSSILASPPRPSSSLPSFSLSSSSPPSSSPPSSSLSLFASFFSPRFPSHAFSSLRKTKTETESGGEDDEQRAEKECSRSAFSSTLPPESHTRIAAIHEKLMTSPVVCAPLSEETKRACFPPLPEESFWRQRFDQIKDVLFLNDTLRHRGRLLLSSILPLYGDMNLLKTYFGIEEGSLSARLYFLVLHVWLLHRRLVALVRIASAAERTVEHGSTSSPFSSGALWRFLFLCVAFPSSRTLPAVFRTFPVIRGSVSCFRVASHGERLAGRGLPRLRLQIFRGRFPPRRSRFWSFIVGVCVRSKRN	N
TGGT1_244570	MARVRRIACRENLLFCKTACCSVLHRRVGDFSRLPLPPVSIAANQRASRQAPVASPSSPSSSLSSPSAFHSCLPHTSFSSLSFLRGTSSSSSLTPAGFSSSSSTDRCRRAEDSCHCSPVLVPPRSLQVSRGSSASFSSARSTARSPLRSSSSFDSPPPVHTVDSASFSQASGGRSRETLEVEALLKVANDLSFSSFLASSFSSRGSSAAKRNLGETSLRASRAGSQSRRDALQSPLLSSAPLVSWGDVLFQAHGLLSQFSVHEIVALLQAMARFGPACLLNAPRSKRGRRDTRYSSLTQRLPSSSALSPSSSSPSSSPPLPSSSPSSSPSSSPSSPPLASSSVDQAECGLHSGEEISKSPREPFRAFTLEQQGFLVDILEDMQTALVAKTACLSAEEIC…	N
TGGT1_300030	MEEKWRKSLVDSELKGALERSFPAASKASNPEHRLLSSLSSLSSLSALASPGPSLCFASLSSARRRFASLRFSELPTPRFPSVSSLHVALPPQYAFALRWYTPPSKRTWSKQHNKIFTPRPLSERFSPHKLHPEFEWWRERTVQPSALFMGFPDLLALPLRGGSAYIHEMDAATLAVVLASLAHSPSAYSVSERRPPPSPSPAVSLSSSSFSPTHLPQHLDSLLALLGRQAAATAAHAPDSTLAFLFRGCAEAGVVEKNVVCTLLGRVEQRLPCMQLPECLVLLDALRPGLPEVYRHPRFVARLVAHAGLLLQFRGAESEAEDLCDLAFSLVFAANCRDAALLQTTALLLVHGKRMQSLNETAPLALARAMEAFAACRDAVNAPLLAETAAAAENGDAE…	N
TGGT1_310300	MFSRSQMLRQGTRQSSFLSSSASCLSLSSRFSSPEMIFASRLFSSSFSPRPLSPVSSSLLALSFLSPSSSVPLSSSSLSSSSASSSSSFSHAESARAYSETARDRSPPCAFASQGGGFPTLAAAFLRRFASSSSPSPRKKGECIVADEADEVAESLLSSVSSSPSSPSSSAWLLDTGEIVPGAFASVKKVGDFPLLPLSLLLSRLKERRQELLRDWQVHAVRQAAVREPLAEATRENDGGAGPCAVEAFAREEERIQRKIKILELLACGGLEENASSQGAIGDAKRIAFLAHADAVNLLLLLAAEAETLARPGEREETEGKEGSSAIGEISKQEERKLWRLKCEGNEEKWNLCISRLKELALDHEDSFLVFYAMCSTNRFDAVLLPALLERLEASFFSS…	N
TGGT1_265470	MATPAPFKIFKASPPPAPTGRKPTGYRGNHWHKKVLYDPVYPTTKVPAALVPRYPIDWRNGGRALLIAALSKLEGASALQRRIFLRENSRESQVPQTPLSPFQTGSSASGGGAYLVSSLGRKRSYVGRIAVSLMPRHRQIADYQRVGGFCSPRCFSECSKELRRCLCAWRCTGFHEHVVQMDGMLGEYKGEVKTEKPLFSVLRRQARRNADPSEGVAFCAESAKFKSVRRAQHPAFEAFDRQGPDGPSQKPAPRKEPPLPFYSASHVPNVPRPPPPQPYTGPLKVREGDDEEDDEEEESAGRGCRDAWEGEESDSEDKIRGADKDHGRR	N
TGGT1_207800	MMRRLASPSLRRLQEGQTPHSMRKSAVADARKKIFGYACGMPGEEQWVRPLQGRQMMKWYWPSKYMLQDVQMAQYFQMQAMRFAPRPAHVSLTTLSATMEQCWKKRDAVRAFFQSIDEKVLRENPTLQDLYGLYRTLCPDDPLRTPVDPALWRNPGFTWQHTADQRIVSSSTNRGQQGDPSEPEMATRRVAQEQATHKRHNSPANINDDVAALLFSRTEQSGAIRNVCAASPYLHGGKNNRSRDRFHNGAREADSSEEDSLEQPKSLILDTESRGTALSRSRTQECLLALSALAENGLGQSASELIQQPVVLRVDIGLGDREPVQDTTAFRKKQEQSRRTLQAALDHDERLARYHGAKHRFFDPLFRRRRLSFLDRFARERIKGEKARQLGAQLYVKHP…	N
TGGT1_290650	MSAVLLVRRVKQGTWSSPRSSAAQRFSRRLFSTASAARQTEDAPSLPPQTTRGLLHAGRRHRLLQRFCAASFMPSAPREDGSDLPPFSVCARRLSRSPAHPSEKASHSSRSSTSSSSSSTASSSPASSSFPASAASFQGTASFQAREEQRRQALKSFISRLDDLFNLPHQQWLPLHSGAPLGAKREAARRHGDSGRFAKSREKRLRPEALSPESPAEAEAVESPNGRDRLSPTNGRDDALSAQEAFLAACRLASTRGDFQWCLQGLNLLVNFGRLRPDWELSDRLMALSLHCRRPEQAEQLLSAFPHFLACPPSPVLLFNLIDEALAAGRPQDVRRIFATMREQWQLALRPAFYVAAIRAMLLLPTSADQSLKEAQLVAEDAAALGVPLPPVAHQLLVE…	Y	6XYW_AQ	6YXX_E6	6ZM6_A4		mt-SAF27	N
TGGT1_312390	MPRGSHRGGVFPVSGLTWGMNRPYLKRGLYQHRRDHIFTPRWGTRTANFNPSALPDGSTRRWENDAFKAWPLYGLPHHVKLYAVNEARYLVPAARCTAGPEITQYILNQLDPGGAGRNCSGIGRPDVRLPLAKPAAPSTTHLPRHLVQIARHVMGEAGEKVRRKALSFASTLSDQGFSPDVFDPFGTPLSERSRIKRLYNLVCEADSWRVKPDSRGGKGSVSAEAVNAFPFVDEKAALVRDLPLAEILYCRHTHRLQSRRHPFWIDMGYKKRIVRIPYLYRRRVAKEEAQEREFGLSRAHGSPL	N
TGGT1_319540	MKHPSASAAKRLCPSFSSSSGLRRWSVCTYSASDLLGGPSTSAVFARQPWSPNSRVSRLTFLNRTLVHFPDSLSSSLILKYPPCSPLSSRLSSSLSSSSSLSLSSSLSSSSSLSSSSSLSSSSSLSSSSSSLSSSSFRASSPPSSRPAHLLPSSPYLCSLLSSGGNFRVQELKAAKPAGGNDLRLVRSIGCARTVSSPWGCRRFFASEQEQREQETGMEEEERGEEMEDAEDEAPTPENDDSLQLMQQMADSFNQRPTGGARRNKQPHTVHVVDDLSIPSLSAAYSASPSSSSSSASPASSSLSASSATPSRSEETAWSDPDAVFFADSPDHQSEGISSSPPSSSPAASPSSSPSPGAEPRDGGGNSSEKLHAGGSCSLEAASDRPEDNWGRSRARDEM…	N
TGGT1_278250	MLFFLFVEVLSFVPRPESSLSLLTPGLPRVAAYACSPSCVASSAFSFSSFPSPSRPSSAASLVASLPSLGPHQLAPAARKLLNEGILEPQIWRQLSQRTIAICDELNVEQIALLLKVYALRKLQDFNLFSHLSARLIALAQASSPDSERTCSLASSSFPPSSSSSSSVLSSSSPSPSPFRGVDLTNILVACGRLLFSDRRLHALLATQLVQVVSELRPKDLVNIAHAYAKLRIADEEFFRLVAKALPPYVYDLTPIALANVCTSFASVGLYEEKLFDAVTAEAERRISEFGGCELLSLLLGLGKMQAALPPNKKRRDGSCISAILRALRGRMGPFGFVQNLQVLESLVLLGHYDSLFIHTKLLPALLARRPTPPGASVSGRPHSPAEAAAAATAETVLG…	N
TGGT1_220200	MPRPLASRRLSALHACRRTSLASVSSAGRYSSLPSAPLSLCFPDAPSVCRPFSVCRSHLYACFSPESFDSSQRSSAQTYRHRRFISSLAAVSTVRSPTSTGNNPASPSSPVSSSSSSSVLFSSSCVLPAFSASSVSASSASSSVRFSASCVVPAFSCFHSIRERRGDGREGCLRLGSAPPLVALRRLGCEKTSELPALPKTRARFFSVNAGEAPERGEGKDAAENTGERAETQKFRDEKDSPEQAGKEAEGDSAETTASRTESPTEAKDARGGGGAKDGAEDQPASVAGLPSPPSLSEESEAATAPAPPAASLPPQWWDCPEALVEFLLPPPVENFFSVDGADLDRGRVEAVIRRVYTHSKADLAAPAEPSAWSSDTASATGDAPAPWLQYPEPNALWP…	N
TGGT1_229740	MSPLLPVSPVMGKRVSPVSLHALTTPLGIRQRQNLAPRLSPISCRSTVGASPPAASFPPSSSCALSPNLRRAGLSGLLLSSTPGTLCETTRITRRAGASSSSSSSSSPRSSSDFLGSACSCVSACFSPPRLSPFRPPLRFDLAITTRASRMLKDFAAKKQLASQARAFSALTRDSVEIQPAFDRLEGFLLSNLPPEVTNNQQLLSSLLGRAGLPVPPLTDASSSSSSSSSPSSSSSSSSSSSSSSNSASILLQRSRLGRTAGRCLVLLPFPSSAFLTGEDRKALQTRLAAVLPAGSTVTACDRNDVENCIEEFERYFFLTEDLQRLGVPSNLRKVVTLSPVPPTYGRREVRDLLREHANVDVDPRDIVFRFRKDGVQGDTCYVLCRSERDAGVVLARIQ…	Y			3SMZ_A	4N0T_A
TGGT1_251890	MAFTQLFPRPLAFRPKSNSVSFLVRYAAGGPRRPPAEVSEVPPASVPFLSRRWPSSSPRSPSTCTRRCYSTKPRSSRSAQSARAGSPNREKQSPGAKQRLRRRAEDDQSSEFRFIERFKRVDFDRTAWLREAERKAQSDAWHVVTTSVQTPTAFEFDRQVLLPDFSPRSREHDVSRSAVAQAESRHVEAEEGEELLEQTRRGRQLSSPRSRAAAEGRTATSTHLASLEEGTACDTQERHTEPGGERGRDRTSPSEEDSVDALIADRALALKDMPPPPVTYFDHLTEFASETENARRASFSSTSKFPFLPGPPPPSRFFTKGKEDWRYQWRREDDEDLWKSPDSSLRRAVTGSQVDTTASARCDGFGFPDTFEEPRGLERKQLSVFLPSSQTWKPIAVLN…	N
TGGT1_318400	MQRLHATVPCRPLARPRFASACGRSQLHAVAWHAASPRERSGCARVRHGDDERVRFDTLTEERGSGRRLFSEVFSTPRSTAVLTACLVPARPNGDSVSRLQALRAFSSARRATVQSRNAREDFLRTNRMGLEPRKGCLKALGEREQLDLAFEDDASFQELRDMWIDHRSLDADAGASAAAELHTDQASAGDGCASDQTATGGDRQGESAARFPLVRGSGVEAGRGRDRVSGLSSPAPRLQVIERVRRLVAEAPERLCASTPPAGETDARAAFGEPFVESSFREAFAVDSYDTTQETNFSSGSTGAWRCEWMETNDFVCQFATRMTAKEILSLLALYAKLKALKPPDGSAVSAASLQNVTEAKRALYALTQALLRHSSPEPAQTQTPGRLALPILLESLT…	N
TGGT1_237010	MAAVVGSRLGGRPQAVADSAVRGSRRRARILVDSQLEHQNLRKVVFSKSLSVSKSFSNASAKAVGVRVSLARSPQSAVADTPSSPMVSGVLMPGNSLRLTHEENAVYRPGGGGAASLGQKTSAPLIEKLYGIPHNGFWNQRRMYTEARGQTAALAAMQDPVEVLNFAGSNEMASTYLLVSCLRRVSALCDKKHAVLETVAKDERLQRLIQLISPHVDDCDARCLVDLCWAVWGFRGAPDVVEPLLNRMASVVVRRENAFTPKQLGTIAFTFSWFRGAPTDTVADFVLAECVKLLPEMEPFHVTLLFGSLRRMRCLNRDVANLMIEKLTDDIDRFTSDDVVGVLRALAANSITRGFLLRRVATLVFDNLDSFKPKQLASVLNSLTLLRFLTVENGEELFS…	N
TGGT1_266840	MASCVMRTTSAARPVPSFLEELFRGVVEGKSSLLRGHFSRRGTDTFRLPHIQFGEPPTGAARLATKLTRSAKAASNSCGAREATDDVMIWEGRRCHSLMNRFRSDSLTVDSPFFWTPRVGQLGCTPRHFNLNSWSGGDTVKSLAAAEQWEPSPLTLKQHQQVVVWKKDRTCILCKKEVQGGNVEKVETACEKAWRFLSGYSRSAHVCPILPQMRILRYGELPLRDRAKFDAKLRRE	N
TGGT1_227990	MQSLVNALPEMASRRLVLAASPSASLSSPPLSSPLSPPSSPLSSSCCLSPVSSSVSSPRSSHSLRACLLRFRRRSASGCPASLRRLFPGNARVPSSPASLHSLSCPLLGETGFLQFDSSLASSSLRSSPAFQELLAASPARTRSPQFPRYGRALSSIARASQSLLNRALVCSSLTLPQQLVSPAKHADRDLSRLRRSQRRASPSTVLQRTPQSRELPGPVLERSKPRCTYTPTWMYTPDSVCAGNVNAPFRAFSTGVTDEKATTVAEKGASSADIPSELRSRAQPPVLSRSLRQTFPYVLPVIRPLQALAALPVWQQGTSPRSLELRSVSVRLAHAFMPPFSTETEELWCAYTRRLLAAPAGSALASADENHREQKSEKSRPNPVQLSVDLGLQIARLF…	N
TGGT1_254800	MTRPLVSKALRAAFVHTAAFSSAVPRGGSSDALIKKAELHNLYQRVREAASKFKSPMFRDYFIRRADEDFRDMQEKLLSVSAEEIEQFKKLMEDHCALLHRQSTVANLYHTDRIAYLK	Y		6YXY_EJ	7OF0_v
TGGT1_254230	MSRRLGLLLEIRGQQRCSSEALRRRTGFPLSSPSRLQLSPPSPQDTRLPCWRLASRATVWGVSPHAAVGAGSWREQTLHRERAKGASSRRLRESVEEAAEENSPEVSLPRMQTRVSPSANPSSLLCPPARERLEDVFRSASPQSPSVCRLSSSLSASFSPCFSPFCSRPVSRSFSSFSSQRRSLSSSGVVAALTAGASPCAAACLPGREPHGASVAFFSLSRRTLAPQWFSAVLGKLQGVVQRSDAARQSVHQGATAAADSMRELGLLGAASAIEQKASAFFSRLTDVQQRQLEKQGLLASRFYRFLVISLMEKEGTFTYYDFYVWRKGCLAYLKAAEEEMQGIVGKSARKLADLGWEKLRPSTSPEFKEMELHLKILSHFTPEELSRDTAEHFTSAAI…	N
TGGT1_314680	MSSFHVLKNPPITRRDKGDPCGSLSLNHTRHAVHKPSVPHVSSFVTGEDEPGKHRLSASLAQAPSSDSIIRALAGIVRQSSTISALKNAVSAGLPRTIIYGVQKIAKRWKR	N
TGGT1_236820	MLRPLSLQPTRQLAAKGPTCVSCEVRSSLISCGKASSVSEGRDSPAEPLPRLLCFSFPRLSPRTASSALSHRVPLCCCTPSSILSLSASPLHPVSFFSAVCADVREVARAQTRLLRGFASSRETSLKKGKKTPAGLSGHRADSAETAQAEERWTLGSSSSSTSSLSSDSSASSSASSFLSRSSAARKQAAARVKEVSSKRAEDGEEQPDALPRPPAGATKKAAARVALTESEEACGVEADEEGDSSGGGGAFAEGGCSKETEESATSARGRPKVACVKAAQESRSETVETPERSGDRSSGVSTPRGSSVPSSATALPPLSAALTESQTAAVVPEGFSPEPAVASSVFFEEDDSVYRQFACMRRVREEPRLRTALESFKVASKNATKTRGRAWSVYEGWP…	N
TGGT1_295380	MPFSPLPAVRSSRASLASGANALCRALSPQGRGYAPSPQFRVRQGDACCVSLLRERTGKDNASSSLRHSGRQPLPPQRRPLGLKRGVRGQGETAERREHTTRGDARRLRRHWRASRKAAGARDDKGDDVSLWGAVSFASSPRTRTSLGNDCAGLPFPPFSTPPLSSLLASSASSAFCPLSSLEFCSSSPATRSRPGASPFASLMRFPASPSLSSSLSRAAIPRAVESRQEAVDTAVKLRNVSEGTFYRQARRTFAHVASLRREEPRSSPELADSSAVESSDLSSLSPAFSCKTALSQPASRLFREGADDPSSAVSASSPTTAAAPPAASRFSASDAFRQDTLLEDWLSVREEIRAAVERQRDSGETACAVARLTAAIQAGQEAGASKAKSAEQALLTAL…	N
TGGT1_291350	SLETRRCCTCGVSHGFRKMRSPQRVLPAFSLVPASCLSRPSFICPLAAVSSSFCKSSLPSLASRSSSSVPLLPPQLPRNAFLACQRHSFSRLSGEAREPVAETRLQATPADPHTGRSYTASTRSWQLWGLRSAPPFSDGKDGSMLGLPGRLSLRLLATSRLRNLAAIDSRETPRTARGVAGLLLRLKWHNSLHASGRPSAELRPHSLLASLAPSEGAPRSAPSARGREEDWEALLKETYLLLPQMKAGEAAEAAYLVATTYESGKGVEDKQEVPIELIKALLVHVLQQDPARNLSPVALHRFLRVSALFPHAAHRGLLEELAATLARRNRHFSVTSLQLLAEDFSSCFLPGFHPLFLSIAEHLVASNRRGGEGACRSSSSRQRTRATETAADGQTEGLA…	N
TGGT1_254810	MEASAAPCRLALGRRGYGASVPHAPVSFCDCSQLVLQEGGTILQRSQEIRWRKVNCCSSSGRPSLETKWFPPSSLTSCQALRHDSSLPRCLFPSAVSFTSRHSCSQTDQRRFAVATLPPGCPEETQHFSLTAFRSRVALRGRGIRETDVFLSPRFSSSTLPRQRTSSSLAPFSSSACSSSSSPHCFSASASLPLSAASASSPSSALSASLSASLSSSRASPPSSPSSRPPSSSSSLSFSTSSSWYGSSSVLRRSGFLPFSPWADLPLRPPQLSVSSCGLSRVSGVSFFRAFATGRRRRRAKRREERPRESRPSKRKQVEIERKVKNPFEFEKKRDGVELVKKGEIYFPENADAHKLTVLICALNKFGYATDRELLARYAERALALTPSLYPKHASLILN…	N
TGGT1_203730	MRRLVPCRGCASYGNHPTSFGRRLLPSLPTQCFAVGSSPAPPLRDHQWTVPCLCRSPTVWSDEDSTGPGFSVSQIGKKVTLPIQASSVSSGFPVLSPVAANGGSQSPRAFKYCVARVSWRFVSSSSHRRHGLSASEAAPPVSSGSQAAKPSPSSDPLFPSLSSPSYVPCASSWMPSFAVRPRPEFSPLPGMNSSVLPTSPLPPTVSSSSPSPLFTSSSPPSTAYSGPSFPSSPAHAVHSSSSSAASPRPPPSHLVVPVASMSAQHASGPPPPPVFPCPPPVPHFPSSASHAASVGPEAGQHPQATTVSRGTPSRAILSPPVHATRVGSPWSPAGGSRPSLRPTPPPPTHPVAPSLPFYSYRYHPPPEYDEPTSEASTCFHTSLESNGSLYLSGTSSTHL…	N
TGGT1_207040	MTLSQCALWRSRPQPPRGEAAIAAPLRSNSGLRDSREVRNKRVCLRLFFPQTQRTQPVRLPHDRCFAPQLRPSLNSYLFPYSPLSPSLSRGKTASFSSFASLPPRVTRRAVFRDFLLSPTQGNRDLTTPLCCFSPSSPLWHSCPLSSASVARSLSSPLAASSGSSSPFANVEAEQLKKPTDDGTSISSSSSPLCATRQVFRFLRLDFFAPRTYARDPDLKCVASSVSSFSSAATALRVPTGPSPTSNNRLAPFSSSPLSSFSFTRPSASFQIWYCRKERQLNVFSCLHSVSSRSIFSFLRQEPPSPPPSPSSPSPSSPSPSSPSPSSPSPCPSSSLSSSSSPGDRASKRQDSPVVAAAARARDAEEAPESVEFLRVSGLLQGDKLQEKLRRRRQRRREH…	Y				7NRC_A
TGGT1_225380	MPAAAALPNPSVPRAALVAARFLRPPGRFKRAELREHPRSKTGAFANLVKTAVRLREKARAFSLVPPPRLIPIPLPARKKHLESVRGVPTVSSDVLARRLHFLLGPAAIEQQKAAKMQRGLTPYQTELFMWERQMREIRKIYRAQYLQRLAEVTEEERQKQLQLYLQEKRERRLRREEQLQRIYDDKKRRAVLKDRMRIEKKVTQSLQTARVSRRKVAHVLWLKKLQDSSDFLQEQEEAARGVAALARARAKETGEEEEELLATEMAKLKENAFVNLPSRNVSVPDLLAQLGLNDEKVKSIKKKITGTDNVFRHIMEESFAVLPEDGPEFEEDGGVSAKQQKSQILSERQRAVLTYAGFTEAEKLRLLDEKIDMLNKKLDEDYELRGAPQNLVYLQLRD…	N
TGGT1_266260	MPTSILRRVACAALSLPQRAAPLKAKKPVVKKNVKKDSGGLPKHLTRYLPFVPTSLVHETTSFLHDATKLRALLALIFSPCKPEASVADELASPAARLEFQQEKERYHAIRDQHTDCYRRHESAAAASMWRAIEALPSDLYEEAVQSVTFAPPYENEPPPPDPSELRPGKNASTETQAASAGQQPSAASRGSSVRTLAGPGAAGEAVSQPEHGFYHERFAFPRALMFHEMYGEQIFQSLSQLERRKLQVFMNLMHVRYPHAELKRDKPALFWLPERQVLSRQREGAHKRKGAK	Y	6XYW_AF		7OF0_8	5MRC_2	mL40	N
TGGT1_268260	MRLPAEDSLARPRGLRLSLPVSRRCRGRVSAASRGRLSPLASAVSIPFPPLARVSRFSSSLPSFCVHRRLFSLSSSSLSFCSSPSPTRQEVSSPPSASRSSSPLPSHLSTHLSSSFLSSLGSRRALPTRPLSVCRSPSLNSFSCLCHFVSSLTRPSLSSPAQRAPPSALCSDPCLHVASFSLSSPRRFSSLRLSQKDARGSGYLPAQRFLSLLKASPEEYRSLLREATQAKIVDPAFLRVASQRFFALSDRFYPPEILDILSDFASFPYSDEALLAAVAGRLEDQLVEPSPKRLAALLSLSARLGLCHPSIRDPLTKHIEEKMYAFDAALLASLCRTVGSLLSPRLPLLDGLATQAQLLASDLRAGERSLETGDEVAQRRYIAFLFRCLEGLSRQRYSH…	N
TGGT1_236520	MASGDVNIQTEKEVPPPLKSGIGEPKKTGYKFPHVFFPYKSRYRSPHRQRWWPGSAPRFLLHSHPKRWAPRRDLSFAFFAFHGLKPFAEKNLYELMHSLPLRGASSFFWREADSDPWKHLGRKANRLQARGVRTQPACDSEVQASGEVGNEAADHKPAGASTGDASQPPQGRGGRKQLVFSPREIYYKRRPFHALVFGRLSVGQLGASPPEAVPPEPERAEKPPDCESKEQRKCAGVSRVLKHPEIIRGLSRVAPPQASLGGWKWRPPKDASRWIFRPKFPLPFRPELFQPDPETHAKNPSA	Y	6XYW_By
TGGT1_252480	MAHLHFGAAVPVVFRLFPSVCGHSLSQPRTSLLLPDHLPGTLKLILLSFNRRTFEELKSWSSTLHSLQTQFAEKHPQSPEALQTYQVVLRSRAARPFGWFLEERWRLLLFPDLPAGSPSLSSPLSTGPASGCCPQRLSHRLPSRAAPSLPPSSPPRSGPRTRPPTPLETDEQRLPLAETKETGETGEAEREAEYRRLLSSTFFAYVDRRAFLAKACLPDCQRPYLFLVDEKNRIQWCEHERFSEEKAFAAEEIRQLLGLGETVDARAIEAAKRDSETALEARSVPLLTSREDAKS	Y	6N5U_A
TGGT1_261475	MALSAYSLRSLIVTYNSRNRSSMNATIENLKNALRWTSPSESSSPSSAPSSAPSSSWSPPWPVPRRIGRRQWRVTYLKSPFKYKYALRHYVFEDHRYAFAFYDVNSVQEVVSAALGAMAGETCCSCRFSWRFAGRPPVSLPTPPRLVPSSRAASLLSSRSSRSLSEDGEVSREPVEGGEKTSGVKKAPHLATVLRGHCPTDKEFIRRALEEEQAVERIRKKLDKKQLQWFPGKTPWAPK	Y		7ASE_L	6XA1_SU	5MRC_JJ	uS10m	N
TGGT1_223270	MPPLRVEARALWRPASTLSPCGLCSSSESLPPLSSLSGFSDSRACEIPSLPLRAVPPLARRHLSRFLVRSRTLASAQAIWSGVTPRQTAHVVHVARAAFVSAADPRRRSHSFRANSQDPSVSGNPTSAGALERHRDFNSGDGATSPAPRHVVLHQGTPRFRAFPQTFAGQQSYACGPGALDSGREARFQDGRTAPDSSSSRQRAEAKAQGRAPESRCDSGGGLMREAPGKHAGVVAELVGAPGVCTQERNEAALGSGCGRAWSRAGGEGNFAGPHFARDVCREKSDETAGVEQDSHGQLSSFSSIGMALRRAEKAARAIDVLQPRAASAAEVAEVARMCADAQTYERASTAAAAGMGDIPEKWRHNKVGVPFSAKITFLRKMASMPEDSVPVEERHVRL…	N
TGGT1_273885	MVRTSIAEAPQWGLGWMASCPRLPRSLHGQPCTLFVSSRLSLSLFSPLSSSFSSLWCFLSDQTRRSPSVAQPSSSLLPASPLLPASSSLSSCRLCTASAACLAARPSSRSSQSSRRSSPSARPVSTFSSSASNCSVSRPAPTASFASAGVSSVCRECLRPARWPRGSRLFSSSAPSAEAFATLLRDPSPLSLETVLQILDFRLKEKQFVSFAHEHEHNHPAASVGMSPGEFVVALNRVAACVVSREARTEREAGEVEAAAQSLPGQDSVWRDIRFQRFLARLKKRLLAFKPGDLHRTLVAFSRLKYCPDDLLSSILRLLDSPPSASVSDDQHQEASPDGFAALSPQQLSQLPVLLCPLSHGASREVLQEFLRSYCRFLSSSPPSSVSVPAGTKGSGQEL…	N
TGGT1_229900	MLNSGTAPLGRRARRVAAESLLHSPHLPLISRQSKRRNARPRCCSSSLLASFSLSSVSSPVASPPSAVAPVSLSSGPLSGSVSRFSSSSMSSFSEASFSVPHSRSFVFVPARPSTFSRTNGPVSPSAVLSSSFVCSSSLSSPFSLASSAASALASPLGSRNFSSSHLSRKLRLHQERASRGHIEYLRQLERPPTPSPFPLPPSPSPSSPASAAAAKAAAFAEQAAAQTPEPSVLVRSAEEWIKRDFFFPLSHQPDTATAGEAARALERELGLSRGDEAADAAPLLLSAEGPQYGGLLQQIELPGFGEINVVHGDLLSGSDREALQRRAEEESAGRPGQEKQEGNVLAADAMLVPVPPNFLPYRGFGLEVLERGGPALQKAAFVEVKRKLQQREVARDLL…	Y		5FSZ_A	6Y73_B	6LFT_A
TGGT1_288990	MAVVERGLLPRIVQRLQRPKPAGLSMETPARALSYSRPWVSPVSFLSASTSSCNLPPQKSTLLTESPVDTFTCSLSRPGIQLTIRRGGRYTRAGDQLSSRPPPSHIFPMASFPRCQYAGRDLDFWAHTRCFSRDFSLVSKGERTATAARIPSMPPTVPPSPHHQFGICSVDGHRSKSSGFLRSRFPCLASASLLSVSPFVSRARSAPASFAFSPASVLSSPCVLSLSSSSSCPSFSSFSRPHLNSARSPTRPPVHRRKGGKNDETGCRPRSGSPGQYFLEMPPRVFGLNRGYQVGAHFVLCSARRSFAAAAGGGTAGRSRSSVGLVLGSNAKSLVDIPVRPKPRRFFDLKTFKRFILRYKQKEEEAEDLLLKRTYTKPLPEGWTVLTFLEKINIGENAE…	Y	6XYW_BC	6SGA_Cp		5MRC_22	mS41	N
TGGT1_215020	MLRLQLAPERVLSPAVSAHTPRLPLRFCSKLDGLLAARPIPPACAARGDDADFFTTEAPASLRELQGRLSSLKTARAGFPRSVAPLTLLDASISRLSSLHTYSEASSRPAHLSSLSRAVRRPSPLASETPPSHGTPSAPSTLSPVLRRSSLSSFSSSLSPAFASSLSFRSSPFVSSSRASSSVASSPGSGDAAARGRKTRRVFSGTGGLVEDGDQPFRANCGGEDRRVWRFPRRPPGGESWRTVFASHGMRHLAELYDGSGSPAEEAREKEAKLNWFALGRVVDQNRGRHLAGYTVPYKFRIIDPISVAKSVPKNLGQLNRRTQTGDQYVDFSQNRFPVLNTAENFRYWKDRGLDRLLPRVFPLKLPAHRRVDPLLREYIFFLHSMDPARFSIRKLGER…	Y	6XYW_BD			3J6B_a	L20	previously TGME49_293310 proposed to be L20
TGGT1_309390	MRIFQTESFLLLLRLSPIFFREGWNFAYSEICSLLSMASRVADTAGRKGLARPCFSLRFSAHPFPLSSYPLSSPQVFPPSHCMRGAPSSADASHSKTDERASARASLRSPSSSSSSLSCSSVFSTSLSTASVQMSPHAFASLSVEVSSESGVPFSSVRTPLFGVDQRCKENQTRQKKRLEMHLSVVPRSGSSRGFASHWMCGVCTARLDSWRSGCEPRCRFLGSSSSLSAKEEEVSSGSSSSASSSSSAPSDRFRSAVHREMIVAMTRTHLQNLLLKRFGTFKTQECRILASPAFSAVVLKAWASAVVDANLRLDGEGAMRLAYAPPPPAVLSDPKVKELVASDPEAAWMLKKLSCQSVASFASSLPREEEALEEVVRVKQKDNVPQPHFPSVLKMDHP…	N
TGGT1_231460	MRPVFLPRTRSSMAASELCKVALGCLSTYRPCVVPLRGVYTLNTLPRRRGGKTVLFRKKRVNCPARLPSESARVIVATHLCSFSSPWCVETAETQRLRSHSSASEGGTGDSGASVCRFHSECGSPLHSSTDAPSTEARFLFWHPFSEETSPSIGFSTNGKETGLFAADQQRSTQHTVSLAGAIVGYSRLLRRSLPSTKSPQFSQEARVSSRSVQRHSVIEGVSRFQGSAPQALRNGSFFGQRCFTTDASLHKAASEKGKILLEGAARLAGKDSGNPATWSLPPSASGSLSRREADASLSHVTGEPKALIDRNSFYSLEEMRKENRRGTPVDFRQYMRSLLLPIRFWDASAPNASRSTPEKPSSSFSLSYSRLLPPITFKKYNEGMHAAHHYPSRLLPPS…	N
TGGT1_267775	MALASHRAPARQAATKALPSACSVSSFSASVRRAPEREWNLFPSPSPVLASRLRSQPRGQKTSSLQSSSPSLSSSSPPLSSSFCSLSFLSGGPSSTEKWIRRGDASLLFRALRRPQRPSQGGEVEGEKGSVCRRLRRRSLSASTLDTRFVKESLSGATSPQLDSAVRRNTCMQAPFALLSPLNARRFASLSSSLSSLSSSVSSPSASSCSDALSEESWEGRLLALRRLAEAEEGVRRGKAVVEFARGAQRGRRKSSSSALPFSVDAFASPDSSLADSESAGARLAAFLAALGEEQKLKSREEKLRLLVALARVRPQVLAEAPASAALLRSLVCDLLGGSGETQEESWAEADVTAKEVLVVLGCVRRLMNLPPFASPADRSYLRCCRLLREGRLASLSSS…	N
